# Supplementary material for: Circulating cell-free DNA methylation analysis of pancreatic cancer patients for early noninvasive diagnosis
Source: Front Oncol. 2025 Mar 10;15:1552426. doi: 10.3389/fonc.2025.1552426 (PMC11930829; doi:10.3389/fonc.2025.1552426)
Supplement: Supplementary Table 1 — Baseline characteristics of study cohort. [file Table1.xlsx]

## Sheet: Sheet1
Table S1 Baseline characteristics of study cohort
	Discovery set(Cohort I)		Validation set(Cohort II)
	PAC patient (n = 30)	Healthy control (n = 31)	PAC patient (n = 20)	Healthy control (n = 21)
Age, years	61.63 ± 9.17	62.97 ± 9.02	60.90 ± 11.28	62.71±11.42
Male	18 (60.0%)	19 (61.3%)	12 (60.0%)	13 (61.9%)
