# Supplementary material for: Circulating cell-free DNA methylation analysis of pancreatic cancer patients for early noninvasive diagnosis
Source: Front Oncol. 2025 Mar 10;15:1552426. doi: 10.3389/fonc.2025.1552426 (PMC11930829; doi:10.3389/fonc.2025.1552426)
Supplement: Supplementary Table 2 — 120 Methylated cfDNA Biomarkers of Pancreatic cancer. [file Table2.xlsx]

## Sheet: Sheet1
120 Methylated cfDNA Biomarkers of Pancreatic cancer
gene	gene_name	location	strand	CGI_num	cgcgcgg_num	cg_num
--17083_1_4	inter17083	chr2:223177198-223177199	-	17083	1	4
--17083_1_5	inter17083	chr2:223177172-223177173	-	17083	1	5
--17547_1_2	inter17547	chr2:45029772-45029773	+	17547	1	2
--17571_1_1	inter17571	chr2:468265-468266	+	17571	1	1
--18198_1_3	inter18198	chr3:130236086-130236087	-	18198	1	3
--18198_1_4	inter18198	chr3:130236079-130236080	-	18198	1	4
--18198_1_5	inter18198	chr3:130236068-130236069	-	18198	1	5
--18198_1_6	inter18198	chr3:130236065-130236066	-	18198	1	6
--18198_1_7	inter18198	chr3:130236045-130236046	-	18198	1	7
--18250_2_2	inter18250	chr3:137480627-137480628	-	18250	2	2
--18646_2_4	inter18646	chr3:197840651-197840652	-	18646	2	4
--19013_2_3	inter19013	chr3:62354404-62354405	-	19013	2	3
--19013_2_4	inter19013	chr3:62354389-62354390	-	19013	2	4
--19013_2_5	inter19013	chr3:62354386-62354387	-	19013	2	5
--19330_5_3	inter19330	chr4:1399816-1399817	-	19330	5	3
--19330_5_4	inter19330	chr4:1399810-1399811	-	19330	5	4
--19348_2_3	inter19348	chr4:1408869-1408870	-	19348	2	3
--19348_2_4	inter19348	chr4:1408860-1408861	-	19348	2	4
--19381_4_6	inter19381	chr4:147576617-147576618	-	19381	4	6
--19784_2_6	inter19784	chr4:41883830-41883831	+	19784	2	6
--20372_1_1	inter20372	chr5:134879510-134879511	+	20372	1	1
--20649_2_3	inter20649	chr5:155108485-155108486	-	20649	2	3
--20649_2_4	inter20649	chr5:155108472-155108473	-	20649	2	4
--20649_2_5	inter20649	chr5:155108454-155108455	-	20649	2	5
--21238_1_4	inter21238	chr5:72715500-72715501	+	21238	1	4
--21238_1_5	inter21238	chr5:72715504-72715505	+	21238	1	5
--21788_3_2	inter21788	chr6:166218676-166218677	+	21788	3	2
--21788_3_3	inter21788	chr6:166218693-166218694	+	21788	3	3
--21788_3_4	inter21788	chr6:166218698-166218699	+	21788	3	4
--23126_3_4	inter23126	chr7:155259737-155259738	-	23126	3	4
--23126_3_5	inter23126	chr7:155259726-155259727	-	23126	3	5
--25056_1_4	inter25056	chr8:72468606-72468607	-	25056	1	4
--584_2_1	inter584	chr10:22765625-22765626	+	584	2	1
--7722_1_1	inter7722	chr17:34998346-34998347	-	7722	1	1
ADAMTS16-21116_5_1	ADAMTS16	chr5:5140572-5140573	-	21116	5	1
ADAMTS16-21116_5_2	ADAMTS16	chr5:5140567-5140568	-	21116	5	2
ADAMTS19-20304_2_1	ADAMTS19	chr5:128795609-128795610	-	20304	2	1
AMZ1-23454_2_5	AMZ1	chr7:2728100-2728101	+	23454	2	5
APC2-9795_1_2	APC2	chr19:1450210-1450211	-	9795	1	2
BEND4-19788_2_1	BEND4	chr4:42154860-42154861	+	19788	2	1
C5orf38-20998_7_2	C5orf38	chr5:2756650-2756651	+	20998	7	2
C5orf38-20998_7_4	C5orf38	chr5:2756663-2756664	+	20998	7	4
CACNA1B-25914_2_1	CACNA1B	chr9:140917995-140917996	-	25914	2	1
CDH2-9057_3_3	CDH2	chr18:25755453-25755454	-	9057	3	3
CDH4-14958_2_1	CDH4	chr20:59828902-59828903	+	14958	2	1
CDH4-14958_2_2	CDH4	chr20:59828905-59828906	+	14958	2	2
CHL1-18654_1_3	CHL1	chr3:239808-239809	+	18654	1	3
ELAVL2-25976_2_5	ELAVL2	chr9:23821005-23821006	-	25976	2	5
EYA4-21577_2_1	EYA4	chr6:133562318-133562319	-	21577	2	1
FBXL21-20376_1_2	FBXL21	chr5:135266189-135266190	+	20376	1	2
FBXL21-20376_1_3	FBXL21	chr5:135266191-135266192	+	20376	1	3
FBXL21-20376_1_4	FBXL21	chr5:135266200-135266201	+	20376	1	4
GRM7-19039_1_2	GRM7	chr3:6903193-6903194	+	19039	1	2
IRX1-21034_3_3	IRX1	chr5:3595473-3595474	-	21034	3	3
IRX4-20971_2_1	IRX4	chr5:1883220-1883221	+	20971	2	1
IRX4-20971_2_2	IRX4	chr5:1883237-1883238	+	20971	2	2
IRX4-20971_3_1	IRX4	chr5:1887106-1887107	+	20971	3	1
IRX4-20971_3_2	IRX4	chr5:1887114-1887115	+	20971	3	2
IRX4-20971_8_4	IRX4	chr5:1887074-1887075	-	20971	8	4
IRX4-20971_8_5	IRX4	chr5:1887071-1887072	-	20971	8	5
IRX4-20971_8_6	IRX4	chr5:1887068-1887069	-	20971	8	6
IRX4-20971_8_7	IRX4	chr5:1887062-1887063	-	20971	8	7
ITGA9-18712_2_1	ITGA9	chr3:37494190-37494191	+	18712	2	1
ITGA9-18712_2_2	ITGA9	chr3:37494194-37494195	+	18712	2	2
KCNS1-14770_1_3	KCNS1	chr20:43726971-43726972	+	14770	1	3
KCNS2-25207_2_2	KCNS2	chr8:99440186-99440187	+	25207	2	2
KCNS2-25207_3_1	KCNS2	chr8:99440172-99440173	-	25207	3	1
KCNS2-25207_3_2	KCNS2	chr8:99440157-99440158	-	25207	3	2
KIAA1239-19728_1_3	KIAA1239	chr4:37245607-37245608	+	19728	1	3
KIAA1239-19728_1_4	KIAA1239	chr4:37245613-37245614	+	19728	1	4
KIAA1239-19728_1_5	KIAA1239	chr4:37245627-37245628	+	19728	1	5
LHX5-2647_1_1	LHX5	chr12:113909245-113909246	+	2647	1	1
LHX5-2647_1_2	LHX5	chr12:113909259-113909260	+	2647	1	2
LHX5-2647_1_3	LHX5	chr12:113909263-113909264	+	2647	1	3
LINC00577-21425_4_3	LINC00577	chr6:105388897-105388898	-	21425	4	3
LINC00577-21425_4_4	LINC00577	chr6:105388883-105388884	-	21425	4	4
LINC00577-21425_4_5	LINC00577	chr6:105388869-105388870	-	21425	4	5
LINC00577-21425_4_6	LINC00577	chr6:105388867-105388868	-	21425	4	6
LINC00577-21425_4_7	LINC00577	chr6:105388864-105388865	-	21425	4	7
LINC00693-18677_1_2	LINC00693	chr3:28617678-28617679	+	18677	1	2
LINC00693-18677_1_3	LINC00693	chr3:28617681-28617682	+	18677	1	3
LINC00693-18677_1_4	LINC00693	chr3:28617690-28617691	+	18677	1	4
LOC285548-19320_2_1	LOC285548	chr4:13548903-13548904	-	19320	2	1
LOC392232-25061_1_6	LOC392232	chr8:73163845-73163846	-	25061	1	6
MIR124-3-15066_4_1	MIR124	chr20:61809151-61809152	+	15066	4	1
NETO1-9264_10_1	NETO1	chr18:70535484-70535485	-	9264	10	1
NPY2R-19436_2_4	NPY2R	chr4:156130029-156130030	-	19436	2	4
NPY2R-19436_2_5	NPY2R	chr4:156130022-156130023	-	19436	2	5
NPY5R-19469_2_1	NPY5R	chr4:164265717-164265718	+	19469	2	1
NXPH1-24068_1_5	NXPH1	chr7:8482035-8482036	-	24068	1	5
NXPH1-24068_1_6	NXPH1	chr7:8482032-8482033	-	24068	1	6
OLFM1-25686_3_6	OLFM1	chr9:137967365-137967366	-	25686	3	6
OLFM1-25686_3_7	OLFM1	chr9:137967359-137967360	-	25686	3	7
OTX2-4797_1_9	OTX2	chr14:57274659-57274660	+	4797	1	9
PDE10A-21786_2_1	PDE10A	chr6:166077499-166077500	+	21786	2	1
PITX2-19203_1_6	PITX2	chr4:111542673-111542674	+	19203	1	6
POU4F2-19380_2_6	POU4F2	chr4:147559348-147559349	-	19380	2	6
POU4F2-19380_2_7	POU4F2	chr4:147559337-147559338	-	19380	2	7
PTF1A-589_3_7	PTF1A	chr10:23480978-23480979	+	589	3	7
PTF1A-589_3_8	PTF1A	chr10:23480980-23480981	+	589	3	8
PTPRN2-23195_11_4	PTPRN2	chr7:157477461-157477462	-	23195	11	4
RIMS2-24239_2_1	RIMS2	chr8:104512505-104512506	+	24239	2	1
RIMS2-24239_2_2	RIMS2	chr8:104512512-104512513	+	24239	2	2
RIMS4-14765_3_1	RIMS4	chr20:43439357-43439358	+	14765	3	1
RIMS4-14765_3_2	RIMS4	chr20:43439360-43439361	+	14765	3	2
RIMS4-14765_3_3	RIMS4	chr20:43439364-43439365	+	14765	3	3
SALL3-9341_8_5	SALL3	chr18:76737304-76737305	-	9341	8	5
SALL3-9341_8_6	SALL3	chr18:76737282-76737283	-	9341	8	6
SALL3-9341_8_7	SALL3	chr18:76737277-76737278	-	9341	8	7
SIM1-21399_1_4	SIM1	chr6:100912935-100912936	-	21399	1	4
SIM1-21399_1_5	SIM1	chr6:100912906-100912907	-	21399	1	5
SLC10A4-19814_1_4	SLC10A4	chr4:48493013-48493014	+	19814	1	4
SP9-16762_3_4	SP9	chr2:175201229-175201230	-	16762	3	4
SP9-16762_3_5	SP9	chr2:175201205-175201206	-	16762	3	5
SP9-16762_3_6	SP9	chr2:175201193-175201194	-	16762	3	6
ST8SIA3-9198_2_3	ST8SIA3	chr18:55019805-55019806	-	9198	2	3
TLX3-20720_3_1	TLX3	chr5:170738775-170738776	-	20720	3	1
TMC2-14524_3_1	TMC2	chr20:2539623-2539624	-	14524	3	1
TWIST2-17229_1_1	TWIST2	chr2:239758125-239758126	+	17229	1	1
WBSCR17-23933_1_2	WBSCR17	chr7:70596488-70596489	+	23933	1	2
