# Supplementary material for: Circulating cell-free DNA methylation analysis of pancreatic cancer patients for early noninvasive diagnosis
Source: Front Oncol. 2025 Mar 10;15:1552426. doi: 10.3389/fonc.2025.1552426 (PMC11930829; doi:10.3389/fonc.2025.1552426)
Supplement: Supplementary Table 3 — Specific biomarkers for PAC, HCC, CRC and GC. [file Table3.xlsx]

## Sheet: PAC-specific(PAC VS HCC)
gene	gene_name	location	strand	CGI_num	cgcgcgg_num	cg_num
--11080_1_10	inter11080	chr19:47363726-47363727	+	11080	1	10
--11080_1_9	inter11080	chr19:47363706-47363707	+	11080	1	9
--11080_2_1	inter11080	chr19:47364125-47364126	+	11080	2	1
--11080_2_2	inter11080	chr19:47364129-47364130	+	11080	2	2
--11080_3_10	inter11080	chr19:47363548-47363549	-	11080	3	10
--11080_3_9	inter11080	chr19:47363553-47363554	-	11080	3	9
--11896_1_10	inter11896	chr19:8214447-8214448	+	11896	1	10
--11896_1_9	inter11896	chr19:8214439-8214440	+	11896	1	9
--12458_1_1	inter12458	chr1:153756043-153756044	-	12458	1	1
--12635_11_4	inter12635	chr1:161424601-161424602	-	12635	11	4
--12817_1_10	inter12817	chr1:181288062-181288063	+	12817	1	10
--13483_1_4	inter13483	chr1:2477841-2477842	-	13483	1	4
--14221_1_8	inter14221	chr1:76082689-76082690	+	14221	1	8
--14221_1_9	inter14221	chr1:76082723-76082724	+	14221	1	9
--14501_1_7	inter14501	chr20:23342721-23342722	+	14501	1	7
--14594_2_3	inter14594	chr20:3154347-3154348	-	14594	2	3
--14594_2_4	inter14594	chr20:3154344-3154345	-	14594	2	4
--14594_2_5	inter14594	chr20:3154330-3154331	-	14594	2	5
--15197_2_1	inter15197	chr20:690841-690842	-	15197	2	1
--15207_1_6	inter15207	chr20:9487736-9487737	-	15207	1	6
--15207_1_7	inter15207	chr20:9487733-9487734	-	15207	1	7
--15207_1_8	inter15207	chr20:9487721-9487722	-	15207	1	8
--15207_1_9	inter15207	chr20:9487703-9487704	-	15207	1	9
--16188_2_10	inter16188	chr22:49934907-49934908	-	16188	2	10
--16188_2_8	inter16188	chr22:49934916-49934917	-	16188	2	8
--16188_2_9	inter16188	chr22:49934909-49934910	-	16188	2	9
--16475_1_5	inter16475	chr2:121344945-121344946	-	16475	1	5
--16704_1_10	inter16704	chr2:168149645-168149646	+	16704	1	10
--17521_17_8	inter17521	chr2:421460-421461	+	17521	17	8
--17536_1_10	inter17536	chr2:43328507-43328508	+	17536	1	10
--176_1_8	inter176	chr10:11386731-11386732	+	176	1	8
--17670_1_6	inter17670	chr2:64978673-64978674	+	17670	1	6
--17670_2_9	inter17670	chr2:64978498-64978499	-	17670	2	9
--1771_1_5	inter1771	chr11:46411366-46411367	+	1771	1	5
--17889_3_2	inter17889	chr2:92163285-92163286	+	17889	3	2
--17889_3_3	inter17889	chr2:92163321-92163322	+	17889	3	3
--17889_3_4	inter17889	chr2:92163328-92163329	+	17889	3	4
--17889_3_5	inter17889	chr2:92163330-92163331	+	17889	3	5
--1828_1_10	inter1828	chr11:55640190-55640191	+	1828	1	10
--18575_2_2	inter18575	chr3:194014722-194014723	-	18575	2	2
--19046_1_10	inter19046	chr3:69591090-69591091	+	19046	1	10
--19330_3_5	inter19330	chr4:1401662-1401663	+	19330	3	5
--19348_2_6	inter19348	chr4:1408843-1408844	-	19348	2	6
--20760_1_3	inter20760	chr5:172665605-172665606	+	20760	1	3
--20760_1_4	inter20760	chr5:172665612-172665613	+	20760	1	4
--20760_2_3	inter20760	chr5:172665522-172665523	-	20760	2	3
--20760_2_4	inter20760	chr5:172665504-172665505	-	20760	2	4
--20760_2_5	inter20760	chr5:172665502-172665503	-	20760	2	5
--21236_3_2	inter21236	chr5:72599484-72599485	-	21236	3	2
--21236_3_3	inter21236	chr5:72599482-72599483	-	21236	3	3
--21236_3_4	inter21236	chr5:72599465-72599466	-	21236	3	4
--21454_2_8	inter21454	chr6:108439444-108439445	+	21454	2	8
--23287_5_5	inter23287	chr7:1710564-1710565	+	23287	5	5
--23287_6_1	inter23287	chr7:1704159-1704160	-	23287	6	1
--23287_9_2	inter23287	chr7:1709831-1709832	-	23287	9	2
--23308_1_7	inter23308	chr7:19152153-19152154	-	23308	1	7
--23391_1_4	inter23391	chr7:25021515-25021516	+	23391	1	4
--23391_1_5	inter23391	chr7:25021518-25021519	+	23391	1	5
--23391_2_3	inter23391	chr7:25020962-25020963	-	23391	2	3
--24988_3_4	inter24988	chr8:61564810-61564811	-	24988	3	4
--24988_3_5	inter24988	chr8:61564808-61564809	-	24988	3	5
--25431_2_10	inter25431	chr9:128170818-128170819	+	25431	2	10
--25431_3_3	inter25431	chr9:128170719-128170720	-	25431	3	3
--25456_1_3	inter25456	chr9:130007515-130007516	+	25456	1	3
--25456_1_4	inter25456	chr9:130007521-130007522	+	25456	1	4
--25456_1_5	inter25456	chr9:130007544-130007545	+	25456	1	5
--25456_2_5	inter25456	chr9:130007406-130007407	-	25456	2	5
--25456_2_6	inter25456	chr9:130007399-130007400	-	25456	2	6
--25456_2_7	inter25456	chr9:130007374-130007375	-	25456	2	7
--25996_1_9	inter25996	chr9:3181540-3181541	+	25996	1	9
--26219_1_5	inter26219	chr9:70922275-70922276	+	26219	1	5
--291_1_5	inter291	chr10:126077838-126077839	+	291	1	5
--3045_1_9	inter3045	chr12:133414425-133414426	+	3045	1	9
--3221_2_3	inter3221	chr12:47224954-47224955	-	3221	2	3
--3384_2_10	inter3384	chr12:54145235-54145236	-	3384	2	10
--3384_2_9	inter3384	chr12:54145237-54145238	-	3384	2	9
--3388_1_6	inter3388	chr12:54343653-54343654	-	3388	1	6
--3388_1_7	inter3388	chr12:54343650-54343651	-	3388	1	7
--3546_1_5	inter3546	chr12:65174540-65174541	-	3546	1	5
--3546_1_6	inter3546	chr12:65174537-65174538	-	3546	1	6
--356_1_4	inter356	chr10:133142588-133142589	+	356	1	4
--356_1_5	inter356	chr10:133142601-133142602	+	356	1	5
--4048_2_10	inter4048	chr13:25320312-25320313	-	4048	2	10
--43_1_6	inter43	chr10:102484308-102484309	+	43	1	6
--43_1_7	inter43	chr10:102484311-102484312	+	43	1	7
--438_2_4	inter438	chr10:134835451-134835452	-	438	2	4
--446_1_8	inter446	chr10:134896715-134896716	-	446	1	8
--446_1_9	inter446	chr10:134896704-134896705	-	446	1	9
--4510_4_10	inter4510	chr14:105881486-105881487	-	4510	4	10
--4772_1_10	inter4772	chr14:54413597-54413598	+	4772	1	10
--4772_1_7	inter4772	chr14:54413575-54413576	+	4772	1	7
--4772_1_8	inter4772	chr14:54413591-54413592	+	4772	1	8
--4772_1_9	inter4772	chr14:54413594-54413595	+	4772	1	9
--4775_1_10	inter4775	chr14:54430804-54430805	+	4775	1	10
--4775_1_6	inter4775	chr14:54430729-54430730	+	4775	1	6
--4775_1_7	inter4775	chr14:54430751-54430752	+	4775	1	7
--4775_1_8	inter4775	chr14:54430762-54430763	+	4775	1	8
--4775_1_9	inter4775	chr14:54430770-54430771	+	4775	1	9
--5220_1_6	inter5220	chr15:29131745-29131746	+	5220	1	6
--5220_1_7	inter5220	chr15:29131755-29131756	+	5220	1	7
--5220_1_8	inter5220	chr15:29131765-29131766	+	5220	1	8
--5220_1_9	inter5220	chr15:29131769-29131770	+	5220	1	9
--5229_3_10	inter5229	chr15:30260646-30260647	-	5229	3	10
--5229_3_9	inter5229	chr15:30260649-30260650	-	5229	3	9
--5250_1_6	inter5250	chr15:31733388-31733389	+	5250	1	6
--5250_1_7	inter5250	chr15:31733400-31733401	+	5250	1	7
--5259_5_3	inter5259	chr15:32828685-32828686	-	5259	5	3
--5259_5_4	inter5259	chr15:32828669-32828670	-	5259	5	4
--5259_5_5	inter5259	chr15:32828656-32828657	-	5259	5	5
--5327_2_10	inter5327	chr15:41234342-41234343	+	5327	2	10
--5327_3_1	inter5327	chr15:41234194-41234195	-	5327	3	1
--5327_3_10	inter5327	chr15:41234155-41234156	-	5327	3	10
--5327_3_2	inter5327	chr15:41234186-41234187	-	5327	3	2
--568_2_6	inter568	chr10:21789022-21789023	-	568	2	6
--6961_1_7	inter6961	chr16:80966126-80966127	-	6961	1	7
--7025_1_1	inter7025	chr16:85588638-85588639	+	7025	1	1
--7555_1_2	inter7555	chr17:235909-235910	-	7555	1	2
--7801_1_10	inter7801	chr17:37910663-37910664	+	7801	1	10
--7801_1_7	inter7801	chr17:37910633-37910634	+	7801	1	7
--7801_1_8	inter7801	chr17:37910635-37910636	+	7801	1	8
--7801_1_9	inter7801	chr17:37910647-37910648	+	7801	1	9
--8006_1_10	inter8006	chr17:44344138-44344139	-	8006	1	10
--9418_1_7	inter9418	chr18:77558221-77558222	+	9418	1	7
ABCA2-25829_3_6	ABCA2	chr9:139922718-139922719	+	25829	3	6
ABCA2-25829_3_7	ABCA2	chr9:139922723-139922724	+	25829	3	7
ABCA2-25829_3_8	ABCA2	chr9:139922725-139922726	+	25829	3	8
ABCA2-25829_3_9	ABCA2	chr9:139922734-139922735	+	25829	3	9
ABCG5-17541_1_6	ABCG5	chr2:44059094-44059095	-	17541	1	6
ADCY2-21248_3_1	ADCY2	chr5:7396154-7396155	-	21248	3	1
ADCY2-21248_4_1	ADCY2	chr5:7396225-7396226	-	21248	4	1
ADCY2-21248_4_2	ADCY2	chr5:7396218-7396219	-	21248	4	2
ADRA1D-14749_1_9	ADRA1D	chr20:4229682-4229683	+	14749	1	9
AGRN-14376_2_8	AGRN	chr1:955962-955963	-	14376	2	8
ALPI-17148_1_6	ALPI	chr2:233323740-233323741	+	17148	1	6
ALPI-17148_1_7	ALPI	chr2:233323747-233323748	+	17148	1	7
ALPI-17148_1_8	ALPI	chr2:233323755-233323756	+	17148	1	8
ANGPT4-15205_1_1	ANGPT4	chr20:866018-866019	-	15205	1	1
ANGPT4-15205_1_2	ANGPT4	chr20:866011-866012	-	15205	1	2
ANGPT4-15205_1_3	ANGPT4	chr20:866009-866010	-	15205	1	3
ANTXR1-17699_2_10	ANTXR1	chr2:69240794-69240795	-	17699	2	10
APC2-9809_3_2	APC2	chr19:1469666-1469667	-	9809	3	2
APOLD1-2868_5_9	APOLD1	chr12:12878572-12878573	-	2868	5	9
ARHGAP10-19387_5_5	ARHGAP10	chr4:148653301-148653302	-	19387	5	5
ARHGAP35-11081_2_6	ARHGAP35	chr19:47507690-47507691	+	11081	2	6
ARHGAP35-11081_2_7	ARHGAP35	chr19:47507768-47507769	+	11081	2	7
ARHGEF1-10827_2_3	ARHGEF1	chr19:42387325-42387326	-	10827	2	3
ARHGEF7-3788_2_10	ARHGEF7	chr13:111806051-111806052	+	3788	2	10
ARHGEF7-3788_3_1	ARHGEF7	chr13:111805815-111805816	-	3788	3	1
ARRDC1-25897_1_5	ARRDC1	chr9:140499517-140499518	+	25897	1	5
ATP13A1-10137_1_10	ATP13A1	chr19:19774457-19774458	+	10137	1	10
ATP13A1-10137_1_9	ATP13A1	chr19:19774447-19774448	+	10137	1	9
ATP2A3-7830_4_3	ATP2A3	chr17:3867675-3867676	-	7830	4	3
ATRIP-18840_1_10	ATRIP	chr3:48488265-48488266	+	18840	1	10
ATXN2L-6269_2_8	ATXN2L	chr16:28834216-28834217	-	6269	2	8
B4GALNT4-1699_1_10	B4GALNT4	chr11:376310-376311	+	1699	1	10
BAG2-22477_2_10	BAG2	chr6:57037697-57037698	+	22477	2	10
BAIAP2-8692_2_2	BAIAP2	chr17:79009192-79009193	-	8692	2	2
BAIAP2-8692_2_3	BAIAP2	chr17:79009183-79009184	-	8692	2	3
BAIAP2-8692_3_3	BAIAP2	chr17:79009393-79009394	-	8692	3	3
BCL11A-17634_1_4	BCL11A	chr2:60781590-60781591	+	17634	1	4
BCL2-9241_1_1	BCL2	chr18:60986795-60986796	+	9241	1	1
BCL2-9241_1_10	BCL2	chr18:60986942-60986943	+	9241	1	10
BCL2-9241_1_2	BCL2	chr18:60986801-60986802	+	9241	1	2
BMP2-15195_6_7	BMP2	chr20:6749033-6749034	-	15195	6	7
BMP2-15195_6_8	BMP2	chr20:6749031-6749032	-	15195	6	8
BNC1-5732_1_4	BNC1	chr15:83952552-83952553	+	5732	1	4
BNC1-5732_2_10	BNC1	chr15:83953599-83953600	+	5732	2	10
BTBD2-10146_1_9	BTBD2	chr19:1999002-1999003	+	10146	1	9
BTG2-12969_3_6	BTG2	chr1:203274653-203274654	-	12969	3	6
BUD31-24178_1_10	BUD31	chr7:99006681-99006682	+	24178	1	10
BUD31-24178_2_1	BUD31	chr7:99006514-99006515	-	24178	2	1
BUD31-24178_2_10	BUD31	chr7:99006352-99006353	-	24178	2	10
C1orf21-12842_2_1	C1orf21	chr1:184356078-184356079	+	12842	2	1
C1orf95-13225_2_4	C1orf95	chr1:226736447-226736448	-	13225	2	4
C2-22166_2_1	C2	chr6:31869826-31869827	+	22166	2	1
C2orf72-17117_2_4	C2orf72	chr2:231902370-231902371	-	17117	2	4
C4orf19-19730_1_7	C4orf19	chr4:37455562-37455563	+	19730	1	7
C4orf19-19730_1_8	C4orf19	chr4:37455564-37455565	+	19730	1	8
CABP7-15824_3_5	CABP7	chr22:30116290-30116291	-	15824	3	5
CABP7-15824_3_6	CABP7	chr22:30116287-30116288	-	15824	3	6
CACNG2-15895_1_3	CACNG2	chr22:37099472-37099473	-	15895	1	3
CACNG2-15895_2_2	CACNG2	chr22:37099601-37099602	-	15895	2	2
CACNG2-15895_2_3	CACNG2	chr22:37099598-37099599	-	15895	2	3
CACNG2-15895_2_4	CACNG2	chr22:37099584-37099585	-	15895	2	4
CADM1-1226_3_6	CADM1	chr11:115373779-115373780	-	1226	3	6
CADM1-1226_3_7	CADM1	chr11:115373773-115373774	-	1226	3	7
CALCB-1476_2_5	CALCB	chr11:15095001-15095002	-	1476	2	5
CARS2-3778_3_3	CARS2	chr13:111358854-111358855	+	3778	3	3
CASP7-183_2_8	CASP7	chr10:115439571-115439572	+	183	2	8
CASP7-183_2_9	CASP7	chr10:115439582-115439583	+	183	2	9
CATSPERD-11640_1_9	CATSPERD	chr19:5720571-5720572	+	11640	1	9
CBFB-6772_2_4	CBFB	chr16:67063766-67063767	+	6772	2	4
CBLN2-9263_3_6	CBLN2	chr18:70209822-70209823	+	9263	3	6
CBLN2-9263_3_7	CBLN2	chr18:70209830-70209831	+	9263	3	7
CCRN4L-19331_1_2	CCRN4L	chr4:139937391-139937392	+	19331	1	2
CCRN4L-19331_1_3	CCRN4L	chr4:139937393-139937394	+	19331	1	3
CD247-12698_1_6	CD247	chr1:167408840-167408841	+	12698	1	6
CD247-12698_1_7	CD247	chr1:167408851-167408852	+	12698	1	7
CD63-3434_1_2	CD63	chr12:56122839-56122840	+	3434	1	2
CD63-3434_1_3	CD63	chr12:56122852-56122853	+	3434	1	3
CD63-3434_1_4	CD63	chr12:56122865-56122866	+	3434	1	4
CDC25A-18834_1_5	CDC25A	chr3:48229499-48229500	-	18834	1	5
CDC25A-18834_1_6	CDC25A	chr3:48229494-48229495	-	18834	1	6
CDH3-6836_1_8	CDH3	chr16:68679612-68679613	-	6836	1	8
CDON-1362_3_8	CDON	chr11:125932329-125932330	-	1362	3	8
CDON-1362_3_9	CDON	chr11:125932325-125932326	-	1362	3	9
CDON-1362_5_7	CDON	chr11:125932650-125932651	-	1362	5	7
CDON-1362_5_8	CDON	chr11:125932647-125932648	-	1362	5	8
CECR6-15598_2_5	CECR6	chr22:17600768-17600769	-	15598	2	5
CEP170-13419_2_7	CEP170	chr1:243418095-243418096	-	13419	2	7
CEP170-13419_2_8	CEP170	chr1:243418088-243418089	-	13419	2	8
CERS4-11897_1_8	CERS4	chr19:8273408-8273409	-	11897	1	8
CERS4-11897_1_9	CERS4	chr19:8273391-8273392	-	11897	1	9
CHD9-6638_4_3	CHD9	chr16:53165645-53165646	-	6638	4	3
CHST10-16294_3_10	CHST10	chr2:101033799-101033800	-	16294	3	10
CHST10-16294_3_9	CHST10	chr2:101033813-101033814	-	16294	3	9
CHST10-16294_4_1	CHST10	chr2:101034126-101034127	-	16294	4	1
CHST12-23387_1_10	CHST12	chr7:2472472-2472473	-	23387	1	10
CHST12-23387_1_9	CHST12	chr7:2472475-2472476	-	23387	1	9
CLTCL1-15635_4_3	CLTCL1	chr22:19279452-19279453	-	15635	4	3
CNTNAP2-22974_1_8	CNTNAP2	chr7:145813436-145813437	+	22974	1	8
COL9A3-15038_2_8	COL9A3	chr20:61455689-61455690	+	15038	2	8
COL9A3-15038_2_9	COL9A3	chr20:61455695-61455696	+	15038	2	9
COTL1-6998_2_6	COTL1	chr16:84651354-84651355	-	6998	2	6
COTL1-6998_2_7	COTL1	chr16:84651345-84651346	-	6998	2	7
COTL1-6998_2_8	COTL1	chr16:84651343-84651344	-	6998	2	8
COTL1-6998_2_9	COTL1	chr16:84651331-84651332	-	6998	2	9
CPB2-AS1-4190_1_7	CPB2	chr13:46626745-46626746	+	4190	1	7
CPLX1-20038_5_3	CPLX1	chr4:820423-820424	-	20038	5	3
CRIP2-4516_1_1	CRIP2	chr14:105940698-105940699	+	4516	1	1
CYC1-24590_1_3	CYC1	chr8:145150021-145150022	+	24590	1	3
CYC1-24590_1_4	CYC1	chr8:145150026-145150027	+	24590	1	4
CYC1-24590_1_5	CYC1	chr8:145150028-145150029	+	24590	1	5
CYC1-24590_1_6	CYC1	chr8:145150045-145150046	+	24590	1	6
CYC1-24590_1_7	CYC1	chr8:145150047-145150048	+	24590	1	7
CYC1-24590_1_8	CYC1	chr8:145150052-145150053	+	24590	1	8
CYC1-24590_1_9	CYC1	chr8:145150054-145150055	+	24590	1	9
CYP4V2-19593_1_2	CYP4V2	chr4:187112899-187112900	+	19593	1	2
DALRD3-18857_3_10	DALRD3	chr3:49058379-49058380	-	18857	3	10
DALRD3-18857_3_7	DALRD3	chr3:49058416-49058417	-	18857	3	7
DALRD3-18857_3_8	DALRD3	chr3:49058405-49058406	-	18857	3	8
DALRD3-18857_3_9	DALRD3	chr3:49058399-49058400	-	18857	3	9
DAP-20187_2_1	DAP	chr5:10761311-10761312	-	20187	2	1
DAXX-22210_1_7	DAXX	chr6:33285393-33285394	-	22210	1	7
DBX2-3210_1_3	DBX2	chr12:45444864-45444865	+	3210	1	3
DBX2-3210_1_4	DBX2	chr12:45444867-45444868	+	3210	1	4
DBX2-3210_1_5	DBX2	chr12:45444878-45444879	+	3210	1	5
DDX54-2642_3_4	DDX54	chr12:113623602-113623603	-	2642	3	4
DDX54-2642_3_5	DDX54	chr12:113623594-113623595	-	2642	3	5
DDX54-2642_4_5	DDX54	chr12:113623668-113623669	-	2642	4	5
DDX54-2642_4_6	DDX54	chr12:113623655-113623656	-	2642	4	6
DDX54-2642_4_7	DDX54	chr12:113623650-113623651	-	2642	4	7
DDX54-2642_4_8	DDX54	chr12:113623642-113623643	-	2642	4	8
DFNA5-23388_1_1	DFNA5	chr7:24796919-24796920	+	23388	1	1
DFNA5-23388_2_1	DFNA5	chr7:24796907-24796908	-	23388	2	1
DFNA5-23388_3_6	DFNA5	chr7:24796988-24796989	-	23388	3	6
DFNA5-23388_3_7	DFNA5	chr7:24796981-24796982	-	23388	3	7
DFNA5-23388_3_8	DFNA5	chr7:24796976-24796977	-	23388	3	8
DFNA5-23388_3_9	DFNA5	chr7:24796964-24796965	-	23388	3	9
DHX30-18830_1_10	DHX30	chr3:47866735-47866736	+	18830	1	10
DICER1-5077_1_10	DICER1	chr14:95623506-95623507	+	5077	1	10
DLEU2-4213_2_6	DLEU2	chr13:50571300-50571301	+	4213	2	6
DLL3-10703_2_10	DLL3	chr19:39997851-39997852	-	10703	2	10
DLL3-10703_2_8	DLL3	chr19:39997857-39997858	-	10703	2	8
DLL3-10703_2_9	DLL3	chr19:39997855-39997856	-	10703	2	9
DLL4-5325_3_6	DLL4	chr15:41220685-41220686	-	5325	3	6
DLX3-8140_3_5	DLX3	chr17:48071056-48071057	-	8140	3	5
DLX3-8140_3_6	DLX3	chr17:48071049-48071050	-	8140	3	6
DNAI1-26030_1_6	DNAI1	chr9:34458379-34458380	+	26030	1	6
DSCAML1-1250_1_9	DSCAML1	chr11:117667976-117667977	-	1250	1	9
DTNB-17381_5_8	DTNB	chr2:25896499-25896500	-	17381	5	8
DUOX2-5384_1_8	DUOX2	chr15:45406327-45406328	-	5384	1	8
DUPD1-972_1_8	DUPD1	chr10:76804018-76804019	+	972	1	8
DUSP3-7923_2_9	DUSP3	chr17:41856089-41856090	+	7923	2	9
DUX2-520_38_6	DUX2	chr10:135496108-135496109	-	520	38	6
E2F1-14611_1_10	E2F1	chr20:32274141-32274142	+	14611	1	10
E2F1-14611_1_9	E2F1	chr20:32274138-32274139	+	14611	1	9
EBAG9-24269_1_6	EBAG9	chr8:110552125-110552126	+	24269	1	6
EBAG9-24269_1_7	EBAG9	chr8:110552129-110552130	+	24269	1	7
ECEL1-17149_3_9	ECEL1	chr2:233352573-233352574	-	17149	3	9
EFCAB13-8024_1_2	EFCAB13	chr17:45401326-45401327	+	8024	1	2
EFCAB13-8026_2_5	EFCAB13	chr17:45501392-45501393	+	8026	2	5
EFCAB13-8026_2_7	EFCAB13	chr17:45501408-45501409	+	8026	2	7
EFCAB13-8026_3_1	EFCAB13	chr17:45500971-45500972	-	8026	3	1
EHD3-17453_2_10	EHD3	chr2:31455890-31455891	-	17453	2	10
EP400-2940_1_3	EP400	chr12:132434414-132434415	+	2940	1	3
EPB41L5-16464_1_5	EPB41L5	chr2:120770985-120770986	-	16464	1	5
ERF-10858_3_4	ERF	chr19:42758440-42758441	-	10858	3	4
FAM102A-25491_2_10	FAM102A	chr9:130743330-130743331	+	25491	2	10
FAM102A-25491_2_7	FAM102A	chr9:130743319-130743320	+	25491	2	7
FAM102A-25491_2_8	FAM102A	chr9:130743324-130743325	+	25491	2	8
FAM102A-25491_2_9	FAM102A	chr9:130743327-130743328	+	25491	2	9
FAM102A-25491_3_1	FAM102A	chr9:130743461-130743462	+	25491	3	1
FAM102A-25491_5_8	FAM102A	chr9:130743207-130743208	-	25491	5	8
FAM105A-20576_2_3	FAM105A	chr5:14582426-14582427	+	20576	2	3
FAM110A-15203_1_5	FAM110A	chr20:821600-821601	-	15203	1	5
FAM163A-12801_3_1	FAM163A	chr1:179712641-179712642	-	12801	3	1
FAM184B-19534_1_3	FAM184B	chr4:17783005-17783006	+	19534	1	3
FAM19A5-16160_5_1	FAM19A5	chr22:48885506-48885507	-	16160	5	1
FAM19A5-16160_5_3	FAM19A5	chr22:48885446-48885447	-	16160	5	3
FAM20C-23312_1_4	FAM20C	chr7:193185-193186	+	23312	1	4
FAM91A1-24346_2_6	FAM91A1	chr8:124780589-124780590	-	24346	2	6
FFAR4-1090_2_3	FFAR4	chr10:95326276-95326277	-	1090	2	3
FFAR4-1090_2_5	FFAR4	chr10:95326259-95326260	-	1090	2	5
FGFR3-19538_2_4	FGFR3	chr4:1795034-1795035	+	19538	2	4
FGFR3-19538_3_1	FGFR3	chr4:1795074-1795075	+	19538	3	1
FGFR3-19538_8_10	FGFR3	chr4:1795565-1795566	-	19538	8	10
FOXC2-7061_2_7	FOXC2	chr16:86601863-86601864	+	7061	2	7
FOXP1-19048_1_2	FOXP1	chr3:71114016-71114017	+	19048	1	2
GALNT7-19503_1_2	GALNT7	chr4:174091212-174091213	+	19503	1	2
GBAS-23745_1_1	GBAS	chr7:56032250-56032251	+	23745	1	1
GBAS-23745_1_2	GBAS	chr7:56032253-56032254	+	23745	1	2
GDF6-25183_3_1	GDF6	chr8:97172981-97172982	+	25183	3	1
GEMIN4-8343_1_2	GEMIN4	chr17:655199-655200	+	8343	1	2
GEMIN5-20647_3_2	GEMIN5	chr5:154317818-154317819	-	20647	3	2
GJD2-5273_1_6	GJD2	chr15:35047205-35047206	+	5273	1	6
GLI3-23570_3_6	GLI3	chr7:42276084-42276085	-	23570	3	6
GNAQ-26267_3_8	GNAQ	chr9:80647002-80647003	-	26267	3	8
GPR135-4814_1_5	GPR135	chr14:59931293-59931294	+	4814	1	5
GPR137C-4765_2_8	GPR137C	chr14:53018972-53018973	-	4765	2	8
GYLTL1B-1754_1_9	GYLTL1B	chr11:45944830-45944831	+	1754	1	9
H3F3AP4-13215_2_6	H3F3AP4	chr1:226250270-226250271	+	13215	2	6
H3F3B-8485_1_5	H3F3B	chr17:73775726-73775727	+	8485	1	5
HDAC9-23294_2_4	HDAC9	chr7:18126170-18126171	-	23294	2	4
HDAC9-23294_4_1	HDAC9	chr7:18126412-18126413	-	23294	4	1
HDLBP-17311_1_5	HDLBP	chr2:242254772-242254773	+	17311	1	5
HES7-8818_3_7	HES7	chr17:8024570-8024571	-	8818	3	7
HNRNPU-13443_4_4	HNRNPU	chr1:245026875-245026876	-	13443	4	4
HPCAL4-13848_2_2	HPCAL4	chr1:40149578-40149579	-	13848	2	2
HPCAL4-13848_2_3	HPCAL4	chr1:40149569-40149570	-	13848	2	3
HS3ST4-6214_1_7	HS3ST4	chr16:25703395-25703396	+	6214	1	7
HS3ST4-6214_1_8	HS3ST4	chr16:25703403-25703404	+	6214	1	8
HS3ST4-6214_2_3	HS3ST4	chr16:25703431-25703432	-	6214	2	3
HTR6-12913_5_1	HTR6	chr1:19991580-19991581	-	12913	5	1
IFT140-6050_3_4	IFT140	chr16:1662326-1662327	-	6050	3	4
IGF1R-5867_3_10	IGF1R	chr15:99192544-99192545	+	5867	3	10
IGF1R-5867_4_7	IGF1R	chr15:99193216-99193217	+	5867	4	7
IGF1R-5867_4_8	IGF1R	chr15:99193221-99193222	+	5867	4	8
IL4R-6233_1_3	IL4R	chr16:27325085-27325086	+	6233	1	3
IL4R-6233_1_4	IL4R	chr16:27325088-27325089	+	6233	1	4
ILKAP-17219_1_7	ILKAP	chr2:239112401-239112402	+	17219	1	7
ILKAP-17219_1_8	ILKAP	chr2:239112406-239112407	+	17219	1	8
ILKAP-17219_1_9	ILKAP	chr2:239112416-239112417	+	17219	1	9
INA-125_2_4	INA	chr10:105038004-105038005	-	125	2	4
ING5-17324_2_7	ING5	chr2:242641541-242641542	-	17324	2	7
INPP5A-409_3_1	INPP5A	chr10:134599665-134599666	+	409	3	1
INPP5A-409_3_2	INPP5A	chr10:134599669-134599670	+	409	3	2
IRF1-20321_7_1	IRF1	chr5:131826537-131826538	-	20321	7	1
ITPKA-5336_1_3	ITPKA	chr15:41788668-41788669	+	5336	1	3
JUP-7844_1_3	JUP	chr17:39942654-39942655	-	7844	1	3
KATNA1-21675_1_10	KATNA1	chr6:149969864-149969865	-	21675	1	10
KCNIP1-20716_1_6	KCNIP1	chr5:169931163-169931164	+	20716	1	6
KIAA0947-21133_2_6	KIAA0947	chr5:5423152-5423153	-	21133	2	6
KIF26B-13455_2_3	KIF26B	chr1:245851575-245851576	+	13455	2	3
KIF26B-13455_2_4	KIF26B	chr1:245851581-245851582	+	13455	2	4
KIFC1-22214_1_7	KIFC1	chr6:33379001-33379002	+	22214	1	7
KIFC1-22214_1_8	KIFC1	chr6:33379011-33379012	+	22214	1	8
KLF13-5245_10_10	KLF13	chr15:31619192-31619193	-	5245	10	10
KLF13-5245_11_1	KLF13	chr15:31619471-31619472	-	5245	11	1
KLHL25-5756_1_2	KLHL25	chr15:86337673-86337674	-	5756	1	2
KLHL25-5756_1_3	KLHL25	chr15:86337608-86337609	-	5756	1	3
KLHL25-5756_1_4	KLHL25	chr15:86337606-86337607	-	5756	1	4
KLHL36-6999_3_10	KLHL36	chr16:84682205-84682206	-	6999	3	10
KRT72-3348_1_7	KRT72	chr12:52995424-52995425	+	3348	1	7
KRT72-3348_1_8	KRT72	chr12:52995445-52995446	+	3348	1	8
LEPRE1-13903_1_7	LEPRE1	chr1:43232435-43232436	-	13903	1	7
LEPRE1-13903_1_8	LEPRE1	chr1:43232428-43232429	-	13903	1	8
LFNG-23394_1_1	LFNG	chr7:2559483-2559484	+	23394	1	1
LINC00461-21332_2_7	LINC00461	chr5:87970373-87970374	-	21332	2	7
LINC00461-21334_1_3	LINC00461	chr5:87976411-87976412	+	21334	1	3
LOC643723-13130_2_2	LOC643723	chr1:219347140-219347141	-	13130	2	2
LOC643837-14223_2_10	LOC643837	chr1:762431-762432	-	14223	2	10
LOC643837-14223_2_8	LOC643837	chr1:762448-762449	-	14223	2	8
LOC643837-14223_2_9	LOC643837	chr1:762442-762443	-	14223	2	9
LOC643837-14223_3_1	LOC643837	chr1:763428-763429	-	14223	3	1
LOC645249-23158_1_1	LOC645249	chr7:156803342-156803343	+	23158	1	1
LPPR2-9570_1_6	LPPR2	chr19:11472033-11472034	-	9570	1	6
LPPR3-11895_1_3	LPPR3	chr19:821990-821991	-	11895	1	3
LRAT-19433_2_8	LRAT	chr4:155665093-155665094	-	19433	2	8
LRRC10B-1890_1_4	LRRC10B	chr11:61276318-61276319	+	1890	1	4
LRRC10B-1890_1_5	LRRC10B	chr11:61276322-61276323	+	1890	1	5
LRRC10B-1890_1_6	LRRC10B	chr11:61276334-61276335	+	1890	1	6
LRRC10B-1890_1_7	LRRC10B	chr11:61276337-61276338	+	1890	1	7
LRRC10B-1890_1_8	LRRC10B	chr11:61276339-61276340	+	1890	1	8
LRRC10B-1890_1_9	LRRC10B	chr11:61276350-61276351	+	1890	1	9
LRRC56-1825_2_3	LRRC56	chr11:535499-535500	+	1825	2	3
LRRC56-1825_4_1	LRRC56	chr11:535346-535347	-	1825	4	1
LRSAM1-25461_1_5	LRSAM1	chr9:130213559-130213560	+	25461	1	5
LRSAM1-25461_1_6	LRSAM1	chr9:130213571-130213572	+	25461	1	6
LRSAM1-25461_1_7	LRSAM1	chr9:130213580-130213581	+	25461	1	7
LTV1-21646_2_8	LTV1	chr6:144164505-144164506	-	21646	2	8
MAP2K5-5555_3_5	MAP2K5	chr15:67834874-67834875	-	5555	3	5
MAP2K5-5555_3_6	MAP2K5	chr15:67834869-67834870	-	5555	3	6
MAP2K5-5555_3_7	MAP2K5	chr15:67834867-67834868	-	5555	3	7
MAP2K5-5555_3_8	MAP2K5	chr15:67834862-67834863	-	5555	3	8
MAP4K3-17514_1_2	MAP4K3	chr2:39664043-39664044	+	17514	1	2
MARCKSL1-13690_5_10	MARCKSL1	chr1:32800890-32800891	-	13690	5	10
MATK-10586_4_2	MATK	chr19:3786374-3786375	-	10586	4	2
MBNL1-18363_3_2	MBNL1	chr3:151986430-151986431	-	18363	3	2
MCAT-16062_1_4	MCAT	chr22:43539164-43539165	+	16062	1	4
MGC45800-19549_2_2	MGC45800	chr4:183065706-183065707	+	19549	2	2
MIR124-3-15066_5_10	MIR124	chr20:61809446-61809447	+	15066	5	10
MIR210-1831_2_1	MIR210	chr11:568769-568770	+	1831	2	1
MNT-7553_1_2	MNT	chr17:2296548-2296549	+	7553	1	2
MT1A-6679_1_2	MT1A	chr16:56672295-56672296	+	6679	1	2
MT2A-6674_2_3	MT2A	chr16:56642024-56642025	-	6674	2	3
MT3-6673_2_3	MT3	chr16:56623398-56623399	-	6673	2	3
NAA15-19339_1_1	NAA15	chr4:140223116-140223117	-	19339	1	1
NAMPT-22737_3_2	NAMPT	chr7:105925333-105925334	-	22737	3	2
NAPEPLD-22713_1_7	NAPEPLD	chr7:102789727-102789728	+	22713	1	7
NBL1-12912_3_5	NBL1	chr1:19970645-19970646	-	12912	3	5
NBL1-12912_3_6	NBL1	chr1:19970642-19970643	-	12912	3	6
NBL1-12912_3_7	NBL1	chr1:19970630-19970631	-	12912	3	7
NBL1-12912_3_8	NBL1	chr1:19970613-19970614	-	12912	3	8
NCOA3-14827_1_10	NCOA3	chr20:46131205-46131206	+	14827	1	10
NCOA3-14827_2_1	NCOA3	chr20:46131016-46131017	-	14827	2	1
NCOA3-14827_2_2	NCOA3	chr20:46131004-46131005	-	14827	2	2
NECAB2-6981_1_8	NECAB2	chr16:84002479-84002480	+	6981	1	8
NECAB2-6981_1_9	NECAB2	chr16:84002482-84002483	+	6981	1	9
NECAB2-6981_2_1	NECAB2	chr16:84002423-84002424	-	6981	2	1
NECAB2-6981_2_2	NECAB2	chr16:84002412-84002413	-	6981	2	2
NEO1-5601_3_5	NEO1	chr15:73344604-73344605	+	5601	3	5
NFIB-25921_3_2	NFIB	chr9:14315279-14315280	+	25921	3	2
NKX2-5-20758_1_7	NKX2	chr5:172661917-172661918	+	20758	1	7
NKX2-5-20758_1_8	NKX2	chr5:172661938-172661939	+	20758	1	8
NOLC1-102_1_7	NOLC1	chr10:103912141-103912142	+	102	1	7
NOLC1-102_1_8	NOLC1	chr10:103912150-103912151	+	102	1	8
NOM1-23152_1_4	NOM1	chr7:156741927-156741928	+	23152	1	4
NOM1-23152_2_1	NOM1	chr7:156741866-156741867	-	23152	2	1
NPR1-12453_2_10	NPR1	chr1:153652148-153652149	+	12453	2	10
NRCAM-22754_3_9	NRCAM	chr7:108096745-108096746	-	22754	3	9
NTNG2-25606_3_4	NTNG2	chr9:135117279-135117280	-	25606	3	4
NUBP2-6061_1_8	NUBP2	chr16:1832396-1832397	+	6061	1	8
NXT1-14498_2_4	NXT1	chr20:23331427-23331428	-	14498	2	4
OGDH-23604_1_1	OGDH	chr7:44646525-44646526	+	23604	1	1
OTUD7A-5252_1_10	OTUD7A	chr15:31775701-31775702	+	5252	1	10
OTUD7A-5252_1_9	OTUD7A	chr15:31775699-31775700	+	5252	1	9
OTUD7A-5252_2_3	OTUD7A	chr15:31775769-31775770	-	5252	2	3
OTX2-4797_1_9	OTX2	chr14:57274659-57274660	+	4797	1	9
PAK2-18623_2_4	PAK2	chr3:196467175-196467176	+	18623	2	4
PANK4-13444_1_6	PANK4	chr1:2451605-2451606	+	13444	1	6
PAPD7-21200_3_10	PAPD7	chr5:6714139-6714140	+	21200	3	10
PAPD7-21200_4_3	PAPD7	chr5:6714412-6714413	+	21200	4	3
PAPD7-21200_4_4	PAPD7	chr5:6714415-6714416	+	21200	4	4
PBX3-25433_4_4	PBX3	chr9:128509666-128509667	+	25433	4	4
PBX3-25433_4_5	PBX3	chr9:128509669-128509670	+	25433	4	5
PBX4-10129_1_1	PBX4	chr19:19729812-19729813	+	10129	1	1
PCGF3-19977_45_3	PCGF3	chr4:753278-753279	-	19977	45	3
PCGF3-19977_45_4	PCGF3	chr4:753266-753267	-	19977	45	4
PCGF3-19977_45_5	PCGF3	chr4:753264-753265	-	19977	45	5
PCGF3-19977_45_6	PCGF3	chr4:753262-753263	-	19977	45	6
PHF21B-16090_9_1	PHF21B	chr22:45405771-45405772	-	16090	9	1
PHF21B-16090_9_8	PHF21B	chr22:45405745-45405746	-	16090	9	8
PHTF2-24040_1_7	PHTF2	chr7:77428607-77428608	+	24040	1	7
PIM3-16213_1_2	PIM3	chr22:50354134-50354135	+	16213	1	2
PITPNM3-8334_1_5	PITPNM3	chr17:6459575-6459576	+	8334	1	5
PITPNM3-8334_1_6	PITPNM3	chr17:6459584-6459585	+	8334	1	6
PKD1-6146_1_6	PKD1	chr16:2185779-2185780	+	6146	1	6
PKD1-6146_1_7	PKD1	chr16:2185783-2185784	+	6146	1	7
PKD1-6146_2_3	PKD1	chr16:2185944-2185945	+	6146	2	3
PKD1-6146_2_4	PKD1	chr16:2185948-2185949	+	6146	2	4
PKD1-6146_2_5	PKD1	chr16:2185953-2185954	+	6146	2	5
PKD1-6146_2_6	PKD1	chr16:2185963-2185964	+	6146	2	6
PLCB3-1985_3_1	PLCB3	chr11:64019242-64019243	+	1985	3	1
PLCB3-1985_3_2	PLCB3	chr11:64019253-64019254	+	1985	3	2
PLCB3-1985_3_3	PLCB3	chr11:64019274-64019275	+	1985	3	3
PLLP-6693_1_5	PLLP	chr16:57318247-57318248	-	6693	1	5
POLA2-2047_1_8	POLA2	chr11:65029262-65029263	-	2047	1	8
POU2F1-12697_4_10	POU2F1	chr1:167190994-167190995	-	12697	4	10
PPM1L-18408_2_7	PPM1L	chr3:160473729-160473730	+	18408	2	7
PPP1R7-17304_3_10	PPP1R7	chr2:242090163-242090164	+	17304	3	10
PPP1R7-17304_4_1	PPP1R7	chr2:242089369-242089370	-	17304	4	1
PROSER2-207_2_10	PROSER2	chr10:11865395-11865396	+	207	2	10
PSMC4-10729_1_7	PSMC4	chr19:40476735-40476736	+	10729	1	7
PTGFR-14244_1_9	PTGFR	chr1:78956570-78956571	-	14244	1	9
PTOV1-AS1-11287_2_1	PTOV1	chr19:50353917-50353918	-	11287	2	1
PTPRN2-23186_1_8	PTPRN2	chr7:157369194-157369195	-	23186	1	8
PTPRN2-23186_1_9	PTPRN2	chr7:157369191-157369192	-	23186	1	9
PTPRU-13623_1_10	PTPRU	chr1:29563317-29563318	+	13623	1	10
PTPRU-13623_1_7	PTPRU	chr1:29563278-29563279	+	13623	1	7
PTPRU-13623_1_8	PTPRU	chr1:29563283-29563284	+	13623	1	8
PTPRU-13623_1_9	PTPRU	chr1:29563290-29563291	+	13623	1	9
PTPRU-13623_2_2	PTPRU	chr1:29564246-29564247	+	13623	2	2
PTPRU-13623_2_3	PTPRU	chr1:29564250-29564251	+	13623	2	3
PTPRU-13623_3_10	PTPRU	chr1:29564604-29564605	+	13623	3	10
PTPRU-13623_3_8	PTPRU	chr1:29564567-29564568	+	13623	3	8
PTPRU-13623_3_9	PTPRU	chr1:29564592-29564593	+	13623	3	9
PTPRU-13623_4_3	PTPRU	chr1:29564199-29564200	-	13623	4	3
RANBP2-16355_1_10	RANBP2	chr2:109336609-109336610	+	16355	1	10
RAP2A-4308_3_1	RAP2A	chr13:98086170-98086171	-	4308	3	1
RAP2A-4308_4_2	RAP2A	chr13:98087085-98087086	-	4308	4	2
RASSF1-18909_1_5	RASSF1	chr3:50374702-50374703	+	18909	1	5
RASSF3-3544_2_5	RASSF3	chr12:65004567-65004568	+	3544	2	5
RCOR2-1963_1_9	RCOR2	chr11:63684542-63684543	+	1963	1	9
RILPL1-2798_1_2	RILPL1	chr12:124018484-124018485	-	2798	1	2
RILPL1-2798_1_3	RILPL1	chr12:124018478-124018479	-	2798	1	3
RING1-22201_1_2	RING1	chr6:33176027-33176028	-	22201	1	2
RING1-22201_1_3	RING1	chr6:33176025-33176026	-	22201	1	3
RNASEK-8372_1_3	RNASEK	chr17:6918200-6918201	+	8372	1	3
RNF103-CHMP3-17844_1_7	RNF103	chr2:86948019-86948020	+	17844	1	7
RNF187-13284_1_6	RNF187	chr1:228675410-228675411	-	13284	1	6
RPS14-20610_1_4	RPS14	chr5:149829040-149829041	-	20610	1	4
RPS14-20610_1_5	RPS14	chr5:149829018-149829019	-	20610	1	5
RPS3A-19400_2_6	RPS3A	chr4:152020555-152020556	-	19400	2	6
RPS3A-19400_2_7	RPS3A	chr4:152020547-152020548	-	19400	2	7
RUNX3-13503_2_5	RUNX3	chr1:25256697-25256698	+	13503	2	5
RYR2-13374_1_10	RYR2	chr1:237207123-237207124	+	13374	1	10
SCARF2-15684_1_8	SCARF2	chr22:20779620-20779621	+	15684	1	8
SCRT1-24605_12_10	SCRT1	chr8:145561222-145561223	-	24605	12	10
SCUBE1-16069_1_4	SCUBE1	chr22:43739097-43739098	+	16069	1	4
SDC1-16938_2_6	SDC1	chr2:20423597-20423598	-	16938	2	6
SDF2L1-15719_2_7	SDF2L1	chr22:21997312-21997313	+	15719	2	7
SEC31B-31_1_5	SEC31B	chr10:102279635-102279636	+	31	1	5
SEC31B-31_1_6	SEC31B	chr10:102279648-102279649	+	31	1	6
SENP3-EIF4A1-8525_1_3	SENP3	chr17:7465117-7465118	+	8525	1	3
SERPINE2-17093_3_8	SERPINE2	chr2:224903137-224903138	-	17093	3	8
SH3BP4-17171_1_7	SH3BP4	chr2:235861424-235861425	+	17171	1	7
SH3BP4-17171_1_8	SH3BP4	chr2:235861426-235861427	+	17171	1	8
SH3BP4-17171_1_9	SH3BP4	chr2:235861437-235861438	+	17171	1	9
SHF-5389_1_7	SHF	chr15:45459210-45459211	+	5389	1	7
SHH-23136_3_2	SHH	chr7:155602467-155602468	+	23136	3	2
SHH-23136_3_3	SHH	chr7:155602477-155602478	+	23136	3	3
SHISA6-7341_2_6	SHISA6	chr17:11144693-11144694	+	7341	2	6
SHROOM1-20332_4_7	SHROOM1	chr5:132166405-132166406	-	20332	4	7
SHROOM1-20332_4_8	SHROOM1	chr5:132166400-132166401	-	20332	4	8
SIAH2-18356_3_3	SIAH2	chr3:150481042-150481043	+	18356	3	3
SIGIRR-1711_1_5	SIGIRR	chr11:416857-416858	+	1711	1	5
SIGIRR-1711_1_6	SIGIRR	chr11:416861-416862	+	1711	1	6
SIRPA-14462_7_7	SIRPA	chr20:1875159-1875160	-	14462	7	7
SIRPA-14462_7_8	SIRPA	chr20:1875156-1875157	-	14462	7	8
SLC25A25-25492_2_8	SLC25A25	chr9:130830463-130830464	-	25492	2	8
SLC25A25-25492_2_9	SLC25A25	chr9:130830456-130830457	-	25492	2	9
SLC25A33-14381_1_9	SLC25A33	chr1:9599467-9599468	-	14381	1	9
SLC30A2-13527_3_2	SLC30A2	chr1:26372858-26372859	-	13527	3	2
SLC32A1-14709_1_1	SLC32A1	chr20:37353268-37353269	+	14709	1	1
SLC43A1-1843_2_9	SLC43A1	chr11:57282059-57282060	-	1843	2	9
SMAD5-20380_1_7	SMAD5	chr5:135468735-135468736	+	20380	1	7
SNAP91-22574_2_7	SNAP91	chr6:84417641-84417642	-	22574	2	7
SNAP91-22574_2_8	SNAP91	chr6:84417632-84417633	-	22574	2	8
SPATA13-4039_1_4	SPATA13	chr13:24735110-24735111	+	4039	1	4
SPECC1-7516_2_3	SPECC1	chr17:19913382-19913383	+	7516	2	3
SPECC1-7516_3_3	SPECC1	chr17:19912573-19912574	-	7516	3	3
SPPL3-2739_1_5	SPPL3	chr12:121342045-121342046	+	2739	1	5
SPPL3-2739_1_6	SPPL3	chr12:121342049-121342050	+	2739	1	6
SPPL3-2739_1_7	SPPL3	chr12:121342053-121342054	+	2739	1	7
SPPL3-2739_1_8	SPPL3	chr12:121342056-121342057	+	2739	1	8
SPPL3-2739_2_6	SPPL3	chr12:121342236-121342237	+	2739	2	6
SPPL3-2739_2_7	SPPL3	chr12:121342243-121342244	+	2739	2	7
STAC-18706_1_5	STAC	chr3:36422103-36422104	+	18706	1	5
STAC-18706_1_6	STAC	chr3:36422117-36422118	+	18706	1	6
STARD13-4127_2_6	STARD13	chr13:34117062-34117063	-	4127	2	6
STK32C-382_4_2	STK32C	chr10:134121280-134121281	+	382	4	2
STK32C-382_4_3	STK32C	chr10:134121283-134121284	+	382	4	3
STK32C-382_5_2	STK32C	chr10:134121370-134121371	+	382	5	2
SUSD5-18698_1_3	SUSD5	chr3:33260557-33260558	-	18698	1	3
SYN2-18063_2_2	SYN2	chr3:12045868-12045869	+	18063	2	2
SYN2-18063_2_3	SYN2	chr3:12045880-12045881	+	18063	2	3
TBL2-23959_1_7	TBL2	chr7:72992717-72992718	-	23959	1	7
TBX4-8273_2_9	TBX4	chr17:59535025-59535026	-	8273	2	9
TCEA1-24947_1_10	TCEA1	chr8:54934841-54934842	-	24947	1	10
TCF7-20341_1_4	TCF7	chr5:133450938-133450939	+	20341	1	4
TCF7-20341_1_5	TCF7	chr5:133450949-133450950	+	20341	1	5
TDRD12-10369_1_5	TDRD12	chr19:33210487-33210488	-	10369	1	5
TENM3-19550_1_1	TENM3	chr4:183370318-183370319	+	19550	1	1
TENM3-19550_1_2	TENM3	chr4:183370322-183370323	+	19550	1	2
TENM3-19550_1_3	TENM3	chr4:183370326-183370327	+	19550	1	3
TENM3-19550_3_4	TENM3	chr4:183370279-183370280	-	19550	3	4
TEPP-6707_3_5	TEPP	chr16:58018419-58018420	-	6707	3	5
TEPP-6707_3_6	TEPP	chr16:58018415-58018416	-	6707	3	6
TEPP-6707_3_7	TEPP	chr16:58018409-58018410	-	6707	3	7
TERC-18427_3_3	TERC	chr3:169482425-169482426	-	18427	3	3
TFG-17974_2_2	TFG	chr3:100428398-100428399	-	17974	2	2
TFG-17974_2_3	TFG	chr3:100428396-100428397	-	17974	2	3
TIMM44-11882_1_10	TIMM44	chr19:7990836-7990837	+	11882	1	10
TIMM44-11882_2_5	TIMM44	chr19:7990406-7990407	-	11882	2	5
TIMP2-8587_5_8	TIMP2	chr17:76921232-76921233	-	8587	5	8
TMEM117-3205_1_9	TMEM117	chr12:44229934-44229935	-	3205	1	9
TMEM132D-2882_3_7	TMEM132D	chr12:130388006-130388007	-	2882	3	7
TNIP1-20623_1_4	TNIP1	chr5:150460289-150460290	-	20623	1	4
TPBG-22568_2_8	TPBG	chr6:83073237-83073238	-	22568	2	8
TPBGL-2325_3_8	TPBGL	chr11:74952060-74952061	-	2325	3	8
TRAPPC10-15426_1_2	TRAPPC10	chr21:45432108-45432109	+	15426	1	2
TRAPPC10-15426_1_3	TRAPPC10	chr21:45432112-45432113	+	15426	1	3
TRAPPC10-15426_1_7	TRAPPC10	chr21:45432134-45432135	+	15426	1	7
TRAPPC10-15426_1_8	TRAPPC10	chr21:45432136-45432137	+	15426	1	8
TRAPPC10-15426_1_9	TRAPPC10	chr21:45432139-45432140	+	15426	1	9
TRIM2-19412_2_6	TRIM2	chr4:154144336-154144337	-	19412	2	6
TRIM67-13318_1_7	TRIM67	chr1:231297883-231297884	+	13318	1	7
TRIM7-20953_1_5	TRIM7	chr5:180631899-180631900	+	20953	1	5
TRIM71-18693_9_3	TRIM71	chr3:32860028-32860029	-	18693	9	3
TRPC3-19260_3_7	TRPC3	chr4:122871730-122871731	-	19260	3	7
TSR1-7550_2_2	TSR1	chr17:2241070-2241071	-	7550	2	2
TSR1-7550_3_4	TSR1	chr17:2241374-2241375	-	7550	3	4
TSR1-7550_3_5	TSR1	chr17:2241353-2241354	-	7550	3	5
TWIST1-23309_2_1	TWIST1	chr7:19157116-19157117	+	23309	2	1
TWIST1-23309_3_4	TWIST1	chr7:19156977-19156978	-	23309	3	4
TWIST1-23309_3_5	TWIST1	chr7:19156971-19156972	-	23309	3	5
ULK2-7512_1_10	ULK2	chr17:19770993-19770994	+	7512	1	10
ULK2-7512_2_6	ULK2	chr17:19770853-19770854	-	7512	2	6
UNK-8486_1_10	UNK	chr17:73781002-73781003	-	8486	1	10
UNK-8486_1_9	UNK	chr17:73781005-73781006	-	8486	1	9
UXS1-16341_2_9	UXS1	chr2:106810782-106810783	+	16341	2	9
VAV2-25658_2_2	VAV2	chr9:136857498-136857499	+	25658	2	2
VAX1-211_1_7	VAX1	chr10:118894265-118894266	+	211	1	7
VAX1-211_1_8	VAX1	chr10:118894268-118894269	+	211	1	8
VAX1-211_1_9	VAX1	chr10:118894273-118894274	+	211	1	9
VWCE-1883_3_9	VWCE	chr11:61061882-61061883	-	1883	3	9
WDR1-19145_3_1	WDR1	chr4:10118506-10118507	-	19145	3	1
WDR47-12052_1_10	WDR47	chr1:109584887-109584888	+	12052	1	10
WDR47-12052_1_9	WDR47	chr1:109584877-109584878	+	12052	1	9
WNK2-26346_1_10	WNK2	chr9:95946205-95946206	-	26346	1	10
WWC2-19555_1_9	WWC2	chr4:184019785-184019786	+	19555	1	9
XRRA1-2322_2_3	XRRA1	chr11:74660214-74660215	-	2322	2	3
XRRA1-2322_2_4	XRRA1	chr11:74660212-74660213	-	2322	2	4
ZDHHC14-21730_3_2	ZDHHC14	chr6:157802519-157802520	+	21730	3	2
ZDHHC14-21730_3_3	ZDHHC14	chr6:157802525-157802526	+	21730	3	3
ZMYND11-559_2_2	ZMYND11	chr10:181586-181587	+	559	2	2
ZMYND11-559_2_3	ZMYND11	chr10:181598-181599	+	559	2	3
ZNF516-9289_2_9	ZNF516	chr18:74207289-74207290	+	9289	2	9
ZNF639-18459_2_2	ZNF639	chr3:179041019-179041020	+	18459	2	2
ZNF853-23913_1_9	ZNF853	chr7:6662672-6662673	+	23913	1	9

## Sheet: HCC-specific(HCC VS PAC)
gene	gene_name	location	strand	CGI_num	cgcgcgg_num	cg_num
--17521_4_3	inter17521	chr2:420402-420403	+	17521	4	3
--17521_4_6	inter17521	chr2:420429-420430	+	17521	4	6
--17857_1_2	inter17857	chr2:8816518-8816519	+	17857	1	2
--1856_1_2	inter1856	chr11:58830703-58830704	-	1856	1	2
--26394_2_4	inter26394	chr9:98981612-98981613	-	26394	2	4
--9226_1_3	inter9226	chr18:57636801-57636802	+	9226	1	3
--9226_1_4	inter9226	chr18:57636803-57636804	+	9226	1	4
ARHGAP39-24641_1_1	ARHGAP39	chr8:145806402-145806403	+	24641	1	1
C1QTNF4-1796_2_2	C1QTNF4	chr11:47611852-47611853	-	1796	2	2
CCDC166-24543_2_1	CCDC166	chr8:144789251-144789252	-	24543	2	1
CCDC166-24543_2_2	CCDC166	chr8:144789239-144789240	-	24543	2	2
CDC14C-23658_1_2	CDC14C	chr7:48964126-48964127	+	23658	1	2
CHST12-23387_2_2	CHST12	chr7:2472870-2472871	-	23387	2	2
CHST12-23387_2_3	CHST12	chr7:2472865-2472866	-	23387	2	3
CHST12-23387_2_4	CHST12	chr7:2472863-2472864	-	23387	2	4
COL9A3-15038_3_2	COL9A3	chr20:61455371-61455372	-	15038	3	2
EFR3B-17369_1_4	EFR3B	chr2:25354345-25354346	+	17369	1	4
EXOC3L4-4397_1_2	EXOC3L4	chr14:103568593-103568594	+	4397	1	2
EXOC3L4-4397_1_3	EXOC3L4	chr14:103568602-103568603	+	4397	1	3
JPH3-7090_9_4	JPH3	chr16:87715136-87715137	+	7090	9	4
MEIS1-17688_1_1	MEIS1	chr2:66672856-66672857	+	17688	1	1
PAX8-16406_1_3	PAX8	chr2:114033552-114033553	+	16406	1	3
PCSK2-14443_1_1	PCSK2	chr20:17296529-17296530	+	14443	1	1
PCSK2-14443_2_1	PCSK2	chr20:17296487-17296488	-	14443	2	1
PRR23B-18275_2_5	PRR23B	chr3:138739338-138739339	-	18275	2	5
PRR23B-18275_2_6	PRR23B	chr3:138739336-138739337	-	18275	2	6
RPS6KA4-2001_1_2	RPS6KA4	chr11:64137243-64137244	+	2001	1	2
RPS6KA4-2001_1_3	RPS6KA4	chr11:64137253-64137254	+	2001	1	3
SBK1-6252_1_5	SBK1	chr16:28332250-28332251	+	6252	1	5
SBK1-6252_2_7	SBK1	chr16:28331912-28331913	-	6252	2	7
STK11-9623_2_4	STK11	chr19:1229476-1229477	+	9623	2	4
STK11-9623_2_5	STK11	chr19:1229483-1229484	+	9623	2	5
STK11-9623_2_6	STK11	chr19:1229489-1229490	+	9623	2	6
TDRD6-22427_1_2	TDRD6	chr6:46656056-46656057	+	22427	1	2
TPST2-15792_1_2	TPST2	chr22:26937304-26937305	+	15792	1	2
MIR3687-15570_1_3	MIR3687	chr21:9825916-9825917	+	15570	1	3

## Sheet: PAC-specific(PAC VS CRC)
gene	gene_name	location	strand	CGI_num	cgcgcgg_num	cg_num
--10804_1_8	inter10804	chr19:41640646-41640647	-	10804	1	8
--12201_1_7	inter12201	chr1:119549826-119549827	+	12201	1	7
--12548_1_2	inter12548	chr1:156405525-156405526	+	12548	1	2
--12548_1_3	inter12548	chr1:156405527-156405528	+	12548	1	3
--12635_8_6	inter12635	chr1:161417214-161417215	-	12635	8	6
--13981_1_10	inter13981	chr1:46932428-46932429	+	13981	1	10
--15306_2_10	inter15306	chr21:37258863-37258864	-	15306	2	10
--16114_4_7	inter16114	chr22:46467834-46467835	+	16114	4	7
--16311_2_2	inter16311	chr2:102972262-102972263	-	16311	2	2
--17521_10_8	inter17521	chr2:420816-420817	+	17521	10	8
--21907_1_7	inter21907	chr6:170730426-170730427	-	21907	1	7
--2507_3_10	inter2507	chr12:101110934-101110935	-	2507	3	10
--26204_1_7	inter26204	chr9:69197206-69197207	-	26204	1	7
--26204_1_8	inter26204	chr9:69197188-69197189	-	26204	1	8
--26204_1_9	inter26204	chr9:69197186-69197187	-	26204	1	9
--328_1_6	inter328	chr10:130339605-130339606	+	328	1	6
--701_1_8	inter701	chr10:43248696-43248697	+	701	1	8
--7944_1_7	inter7944	chr17:42277030-42277031	-	7944	1	7
--8056_2_2	inter8056	chr17:46570271-46570272	-	8056	2	2
--952_1_1	inter952	chr10:75385206-75385207	+	952	1	1
AADAT-19498_2_6	AADAT	chr4:171010908-171010909	-	19498	2	6
ADAMTSL4-12404_2_5	ADAMTSL4	chr1:150522007-150522008	-	12404	2	5
ADCK2-22945_4_9	ADCK2	chr7:140372839-140372840	-	22945	4	9
AMIGO2-3222_2_7	AMIGO2	chr12:47473471-47473472	-	3222	2	7
ATP6V1C2-16352_2_9	ATP6V1C2	chr2:10861778-10861779	-	16352	2	9
ATP8B3-10003_1_5	ATP8B3	chr19:1811985-1811986	-	10003	1	5
BAG2-22477_3_9	BAG2	chr6:57036987-57036988	-	22477	3	9
BMP3-20039_1_3	BMP3	chr4:81952134-81952135	+	20039	1	3
C2CD4A-5486_1_8	C2CD4A	chr15:62360521-62360522	+	5486	1	8
C2CD4A-5486_1_9	C2CD4A	chr15:62360528-62360529	+	5486	1	9
CACNA2D3-18974_5_5	CACNA2D3	chr3:54156746-54156747	-	18974	5	5
CACNA2D3-18974_5_6	CACNA2D3	chr3:54156726-54156727	-	18974	5	6
CAPZA2-22785_2_8	CAPZA2	chr7:116502971-116502972	+	22785	2	8
CCDC61-11041_2_3	CCDC61	chr19:46519394-46519395	-	11041	2	3
CD38-19446_1_3	CD38	chr4:15780289-15780290	-	19446	1	3
CDC14C-23658_2_3	CDC14C	chr7:48964165-48964166	+	23658	2	3
CDK8-4065_1_10	CDK8	chr13:26828526-26828527	+	4065	1	10
CDKN1C-1613_1_2	CDKN1C	chr11:2905396-2905397	+	1613	1	2
CDPF1-16119_1_6	CDPF1	chr22:46646469-46646470	+	16119	1	6
CORO7-6551_2_10	CORO7	chr16:4421993-4421994	-	6551	2	10
CPLX1-20038_4_4	CPLX1	chr4:819492-819493	-	20038	4	4
CTSO-19442_2_4	CTSO	chr4:156875002-156875003	-	19442	2	4
DEPDC5-15867_1_7	DEPDC5	chr22:32150165-32150166	+	15867	1	7
DEPDC5-15867_1_8	DEPDC5	chr22:32150170-32150171	+	15867	1	8
DUX2-520_18_2	DUX2	chr10:135491626-135491627	+	520	18	2
EFCAB2-13445_2_4	EFCAB2	chr1:245134585-245134586	-	13445	2	4
ENOPH1-20048_1_5	ENOPH1	chr4:83350356-83350357	+	20048	1	5
FAM69C-9270_4_2	FAM69C	chr18:72124584-72124585	-	9270	4	2
FCHO2-21230_2_3	FCHO2	chr5:72252267-72252268	-	21230	2	3
FGFR3-19538_6_5	FGFR3	chr4:1795035-1795036	-	19538	6	5
FLJ35024-25980_3_3	FLJ35024	chr9:2621632-2621633	-	25980	3	3
FOXRED2-15892_1_4	FOXRED2	chr22:36903221-36903222	+	15892	1	4
FSTL4-20337_1_2	FSTL4	chr5:132946968-132946969	+	20337	1	2
FSTL4-20337_3_1	FSTL4	chr5:132946951-132946952	-	20337	3	1
GALNTL6-19501_2_1	GALNTL6	chr4:172734148-172734149	+	19501	2	1
GATA2-18154_3_10	GATA2	chr3:128211367-128211368	+	18154	3	10
GJA3-3990_4_8	GJA3	chr13:20735400-20735401	-	3990	4	8
GJA3-3990_4_9	GJA3	chr13:20735383-20735384	-	3990	4	9
GNAS-14938_5_10	GNAS	chr20:57466605-57466606	-	14938	5	10
GNB1L-15655_3_10	GNB1L	chr22:19842481-19842482	-	15655	3	10
GOLM1-26290_2_1	GOLM1	chr9:88714250-88714251	+	26290	2	1
GPR137B-13362_1_1	GPR137B	chr1:236304955-236304956	-	13362	1	1
GPRC5B-6095_2_4	GPRC5B	chr16:19895192-19895193	-	6095	2	4
GPRC5B-6095_3_5	GPRC5B	chr16:19896140-19896141	-	6095	3	5
H3F3AP4-13215_6_8	H3F3AP4	chr1:226249887-226249888	-	13215	6	8
HLA-DQB1-22184_1_5	HLA	chr6:32632743-32632744	+	22184	1	5
HLA-DQB1-22184_1_6	HLA	chr6:32632745-32632746	+	22184	1	6
HS3ST6-6092_1_7	HS3ST6	chr16:1968020-1968021	+	6092	1	7
HUNK-15270_5_7	HUNK	chr21:33245612-33245613	-	15270	5	7
HUNK-15270_5_8	HUNK	chr21:33245598-33245599	-	15270	5	8
IL4R-6233_5_1	IL4R	chr16:27325239-27325240	-	6233	5	1
KIAA1432-26170_2_8	KIAA1432	chr9:5629117-5629118	+	26170	2	8
KIAA1586-22475_3_10	KIAA1586	chr6:56911418-56911419	+	22475	3	10
LINC00535-25159_1_4	LINC00535	chr8:94712628-94712629	+	25159	1	4
LINC00657-14661_2_2	LINC00657	chr20:34638464-34638465	-	14661	2	2
LINC00657-14661_2_3	LINC00657	chr20:34638458-34638459	-	14661	2	3
LINC00657-14661_2_4	LINC00657	chr20:34638453-34638454	-	14661	2	4
LINC00657-14661_2_5	LINC00657	chr20:34638445-34638446	-	14661	2	5
LMTK3-11161_2_5	LMTK3	chr19:48996980-48996981	-	11161	2	5
LOC284395-10304_1_5	LOC284395	chr19:30017420-30017421	+	10304	1	5
LONP1-11623_4_1	LONP1	chr19:5690619-5690620	-	11623	4	1
LPHN2-14252_1_10	LPHN2	chr1:82266590-82266591	+	14252	1	10
LRRC45-8787_1_9	LRRC45	chr17:79989066-79989067	+	8787	1	9
MLYCD-6978_3_5	MLYCD	chr16:83932438-83932439	-	6978	3	5
NDUFA4-22761_2_6	NDUFA4	chr7:10980084-10980085	-	22761	2	6
NDUFA4-22761_2_7	NDUFA4	chr7:10980082-10980083	-	22761	2	7
NDUFA4-22761_2_8	NDUFA4	chr7:10980080-10980081	-	22761	2	8
NDUFV3-15387_1_6	NDUFV3	chr21:44314012-44314013	+	15387	1	6
NPPB-12193_1_2	NPPB	chr1:11919424-11919425	-	12193	1	2
NPW-6114_2_4	NPW	chr16:2070046-2070047	-	6114	2	4
NPW-6114_3_4	NPW	chr16:2070235-2070236	-	6114	3	4
NPY5R-19469_1_6	NPY5R	chr4:164265293-164265294	+	19469	1	6
NR2F6-9929_5_9	NR2F6	chr19:17356405-17356406	+	9929	5	9
NTMT1-25542_1_7	NTMT1	chr9:132388430-132388431	+	25542	1	7
OLFM2-9460_2_6	OLFM2	chr19:10024101-10024102	-	9460	2	6
OXR1-24256_1_6	OXR1	chr8:107282283-107282284	+	24256	1	6
OXR1-24256_1_7	OXR1	chr8:107282295-107282296	+	24256	1	7
PALM2-25293_1_6	PALM2	chr9:112403096-112403097	+	25293	1	6
PALM2-25293_1_7	PALM2	chr9:112403099-112403100	+	25293	1	7
PENK-24966_3_6	PENK	chr8:57358301-57358302	-	24966	3	6
PHF15-20349_1_7	PHF15	chr5:133862588-133862589	+	20349	1	7
PLEKHG3-4860_2_9	PLEKHG3	chr14:65171618-65171619	-	4860	2	9
PPM1H-3528_3_7	PPM1H	chr12:63328717-63328718	-	3528	3	7
PRDM5-19247_1_8	PRDM5	chr4:121843330-121843331	+	19247	1	8
PRICKLE1-3197_1_6	PRICKLE1	chr12:42983517-42983518	-	3197	1	6
PSCA-24479_2_10	PSCA	chr8:143750897-143750898	-	24479	2	10
PSCA-24479_3_5	PSCA	chr8:143751194-143751195	-	24479	3	5
PSMG1-15336_2_3	PSMG1	chr21:40555483-40555484	+	15336	2	3
RAB3D-9567_1_7	RAB3D	chr19:11450385-11450386	+	9567	1	7
RBM15B-18924_3_8	RBM15B	chr3:51428440-51428441	-	18924	3	8
RBP7-11993_3_8	RBP7	chr1:10057126-10057127	-	11993	3	8
RNU5F-1-13137_2_9	RNU5F	chr1:220101759-220101760	-	13137	2	9
SHROOM1-20332_5_1	SHROOM1	chr5:132166487-132166488	-	20332	5	1
SLC26A4-22748_1_10	SLC26A4	chr7:107302347-107302348	+	22748	1	10
SLC30A3-17416_5_4	SLC30A3	chr2:27485018-27485019	-	17416	5	4
SLC32A1-14709_3_6	SLC32A1	chr20:37355255-37355256	-	14709	3	6
SLC32A1-14709_3_7	SLC32A1	chr20:37355218-37355219	-	14709	3	7
SLC32A1-14709_3_8	SLC32A1	chr20:37355188-37355189	-	14709	3	8
SNRPA-10791_2_10	SNRPA	chr19:41256560-41256561	-	10791	2	10
SSTR5-AS1-5914_3_8	SSTR5	chr16:1122720-1122721	-	5914	3	8
ST6GALNAC2-8524_2_4	ST6GALNAC2	chr17:74581804-74581805	-	8524	2	4
STAM-557_1_9	STAM	chr10:17686231-17686232	+	557	1	9
SYT17-6084_2_3	SYT17	chr16:19180112-19180113	+	6084	2	3
TBX2-8267_1_5	TBX2	chr17:59476416-59476417	+	8267	1	5
TENM4-2383_5_3	TENM4	chr11:79152096-79152097	-	2383	5	3
TM7SF2-2037_3_8	TM7SF2	chr11:64879982-64879983	-	2037	3	8
TM7SF2-2037_3_9	TM7SF2	chr11:64879967-64879968	-	2037	3	9
TMEM65-24350_2_4	TMEM65	chr8:125384599-125384600	+	24350	2	4
TRAFD1-2625_2_2	TRAFD1	chr12:112563534-112563535	-	2625	2	2
TRIM9-4758_2_1	TRIM9	chr14:51561847-51561848	-	4758	2	1
UNC5B-921_3_1	UNC5B	chr10:72973138-72973139	-	921	3	1
USP30-2579_1_3	USP30	chr12:109490601-109490602	-	2579	1	3
VPS9D1-7278_3_8	VPS9D1	chr16:89788657-89788658	-	7278	3	8
WASF3-4066_1_6	WASF3	chr13:27132711-27132712	+	4066	1	6
WASF3-4066_1_7	WASF3	chr13:27132721-27132722	+	4066	1	7
WASF3-4066_1_8	WASF3	chr13:27132772-27132773	+	4066	1	8
WASF3-4066_1_9	WASF3	chr13:27132871-27132872	+	4066	1	9
WIPF1-16766_3_10	WIPF1	chr2:175547688-175547689	-	16766	3	10
WIPF1-16766_3_9	WIPF1	chr2:175547693-175547694	-	16766	3	9
WWOX-6952_1_4	WWOX	chr16:78133632-78133633	+	6952	1	4
ZBTB10-25102_1_8	ZBTB10	chr8:81398695-81398696	+	25102	1	8
ZBTB10-25102_1_9	ZBTB10	chr8:81398708-81398709	+	25102	1	9
ZHX2-24332_3_3	ZHX2	chr8:123794684-123794685	-	24332	3	3
ZNF33A-678_2_9	ZNF33A	chr10:38299888-38299889	-	678	2	9
ZNF358-11845_2_7	ZNF358	chr19:7580718-7580719	-	11845	2	7
ZNF837-11728_3_5	ZNF837	chr19:58892176-58892177	-	11728	3	5
ZNF837-11728_3_6	ZNF837	chr19:58892168-58892169	-	11728	3	6
SH3RF3-16360_2_2	SH3RF3	chr2:109746391-109746392	+	16360	2	2

## Sheet: CRC-specific(CRC VS PAC)
gene	gene_name	location	strand	CGI_num	cgcgcgg_num	cg_num
--16592_2_5	inter16592	chr2:132587517-132587518	+	16592	2	5
--24270_2_4	inter24270	chr8:1105674-1105675	-	24270	2	4
AATK-8705_2_4	AATK	chr17:79133151-79133152	-	8705	2	4
DPEP3-6820_3_4	DPEP3	chr16:68014140-68014141	-	6820	3	4
KLHL36-7001_1_2	KLHL36	chr16:84695390-84695391	+	7001	1	2
OBSCN-13262_3_6	OBSCN	chr1:228399987-228399988	-	13262	3	6
RAI1-7445_2_3	RAI1	chr17:17628309-17628310	+	7445	2	3
SARM1-7589_2_1	SARM1	chr17:26699472-26699473	-	7589	2	1
SARM1-7589_2_2	SARM1	chr17:26699470-26699471	-	7589	2	2
SARM1-7589_2_3	SARM1	chr17:26699458-26699459	-	7589	2	3

## Sheet: PAC-specific(PAC VS GC)
gene	gene_name	location	strand	CGI_num	cgcgcgg_num	cg_num
--10479_1_4	inter10479	chr19:36195355-36195356	+	10479	1	4
--10479_1_5	inter10479	chr19:36195360-36195361	+	10479	1	5
--10479_1_6	inter10479	chr19:36195362-36195363	+	10479	1	6
--10605_1_3	inter10605	chr19:38281108-38281109	+	10605	1	3
--10605_1_4	inter10605	chr19:38281110-38281111	+	10605	1	4
--11383_2_8	inter11383	chr19:51685126-51685127	-	11383	2	8
--11383_2_9	inter11383	chr19:51685116-51685117	-	11383	2	9
--12265_1_10	inter12265	chr1:14219681-14219682	+	12265	1	10
--12265_1_7	inter12265	chr1:14219639-14219640	+	12265	1	7
--12265_1_8	inter12265	chr1:14219659-14219660	+	12265	1	8
--12265_1_9	inter12265	chr1:14219679-14219680	+	12265	1	9
--1265_1_8	inter1265	chr11:118796493-118796494	-	1265	1	8
--13836_1_10	inter13836	chr1:39283796-39283797	+	13836	1	10
--13836_1_9	inter13836	chr1:39283789-39283790	+	13836	1	9
--14500_1_10	inter14500	chr20:23338926-23338927	+	14500	1	10
--14500_1_8	inter14500	chr20:23338903-23338904	+	14500	1	8
--14500_1_9	inter14500	chr20:23338916-23338917	+	14500	1	9
--14501_1_1	inter14501	chr20:23342674-23342675	+	14501	1	1
--14651_4_4	inter14651	chr20:34189864-34189865	-	14651	4	4
--15131_3_1	inter15131	chr20:623129-623130	-	15131	3	1
--15511_1_3	inter15511	chr21:47010260-47010261	+	15511	1	3
--15797_2_7	inter15797	chr22:28010306-28010307	-	15797	2	7
--15797_2_8	inter15797	chr22:28010303-28010304	-	15797	2	8
--15797_2_9	inter15797	chr22:28010299-28010300	-	15797	2	9
--158_2_2	inter158	chr10:110226219-110226220	-	158	2	2
--16110_1_2	inter16110	chr22:46431928-46431929	-	16110	1	2
--16110_1_3	inter16110	chr22:46431924-46431925	-	16110	1	3
--16110_1_4	inter16110	chr22:46431916-46431917	-	16110	1	4
--16110_1_5	inter16110	chr22:46431902-46431903	-	16110	1	5
--16110_1_6	inter16110	chr22:46431886-46431887	-	16110	1	6
--16114_3_9	inter16114	chr22:46467743-46467744	+	16114	3	9
--16136_2_2	inter16136	chr22:46972922-46972923	+	16136	2	2
--16362_2_1	inter16362	chr2:110518405-110518406	-	16362	2	1
--16606_2_1	inter16606	chr2:134877661-134877662	+	16606	2	1
--16684_5_7	inter16684	chr2:162095512-162095513	-	16684	5	7
--16884_10_1	inter16884	chr2:198042-198043	+	16884	10	1
--16884_3_1	inter16884	chr2:197678-197679	+	16884	3	1
--16884_4_5	inter16884	chr2:197753-197754	+	16884	4	5
--16884_5_1	inter16884	chr2:197782-197783	+	16884	5	1
--16884_5_2	inter16884	chr2:197793-197794	+	16884	5	2
--16884_5_3	inter16884	chr2:197801-197802	+	16884	5	3
--16884_5_4	inter16884	chr2:197803-197804	+	16884	5	4
--16884_5_5	inter16884	chr2:197805-197806	+	16884	5	5
--16884_5_6	inter16884	chr2:197810-197811	+	16884	5	6
--16884_6_3	inter16884	chr2:197845-197846	+	16884	6	3
--16884_6_4	inter16884	chr2:197853-197854	+	16884	6	4
--16884_6_5	inter16884	chr2:197855-197856	+	16884	6	5
--16884_8_1	inter16884	chr2:197938-197939	+	16884	8	1
--16884_9_1	inter16884	chr2:197990-197991	+	16884	9	1
--16884_9_2	inter16884	chr2:198001-198002	+	16884	9	2
--16956_1_4	inter16956	chr2:208546236-208546237	+	16956	1	4
--16956_1_5	inter16956	chr2:208546245-208546246	+	16956	1	5
--16956_1_6	inter16956	chr2:208546248-208546249	+	16956	1	6
--16956_1_7	inter16956	chr2:208546252-208546253	+	16956	1	7
--17084_1_6	inter17084	chr2:223184319-223184320	+	17084	1	6
--17283_2_5	inter17283	chr2:241612675-241612676	+	17283	2	5
--17283_4_3	inter17283	chr2:241612181-241612182	-	17283	4	3
--17283_4_4	inter17283	chr2:241612174-241612175	-	17283	4	4
--17499_4_6	inter17499	chr2:37551476-37551477	-	17499	4	6
--17521_5_9	inter17521	chr2:420564-420565	+	17521	5	9
--17524_2_6	inter17524	chr2:42328455-42328456	-	17524	2	6
--17524_2_7	inter17524	chr2:42328453-42328454	-	17524	2	7
--17524_2_8	inter17524	chr2:42328450-42328451	-	17524	2	8
--17524_2_9	inter17524	chr2:42328439-42328440	-	17524	2	9
--1771_6_3	inter1771	chr11:46414579-46414580	-	1771	6	3
--17879_2_10	inter17879	chr2:91669739-91669740	-	17879	2	10
--17889_3_10	inter17889	chr2:92163434-92163435	+	17889	3	10
--17898_1_4	inter17898	chr2:95401598-95401599	+	17898	1	4
--17898_1_5	inter17898	chr2:95401605-95401606	+	17898	1	5
--17898_1_6	inter17898	chr2:95401612-95401613	+	17898	1	6
--17898_1_7	inter17898	chr2:95401618-95401619	+	17898	1	7
--17920_1_3	inter17920	chr2:96455428-96455429	+	17920	1	3
--18575_2_3	inter18575	chr3:194014717-194014718	-	18575	2	3
--18575_2_4	inter18575	chr3:194014715-194014716	-	18575	2	4
--18575_2_5	inter18575	chr3:194014713-194014714	-	18575	2	5
--18575_2_6	inter18575	chr3:194014703-194014704	-	18575	2	6
--19408_1_2	inter19408	chr4:153858447-153858448	+	19408	1	2
--1945_1_10	inter1945	chr11:62691245-62691246	-	1945	1	10
--20361_1_3	inter20361	chr5:134375667-134375668	+	20361	1	3
--20755_2_7	inter20755	chr5:172655867-172655868	-	20755	2	7
--20755_3_7	inter20755	chr5:172655927-172655928	-	20755	3	7
--21293_1_5	inter21293	chr5:784791-784792	-	21293	1	5
--21903_5_2	inter21903	chr6:170605754-170605755	-	21903	5	2
--23017_2_4	inter23017	chr7:149746144-149746145	-	23017	2	4
--23017_2_5	inter23017	chr7:149746141-149746142	-	23017	2	5
--23369_1_4	inter23369	chr7:23245955-23245956	+	23369	1	4
--23773_3_10	inter23773	chr7:57016656-57016657	-	23773	3	10
--23773_3_9	inter23773	chr7:57016665-57016666	-	23773	3	9
--23820_1_5	inter23820	chr7:63017067-63017068	-	23820	1	5
--23820_1_6	inter23820	chr7:63017038-63017039	-	23820	1	6
--23820_1_7	inter23820	chr7:63017036-63017037	-	23820	1	7
--23820_1_8	inter23820	chr7:63017032-63017033	-	23820	1	8
--23839_1_10	inter23839	chr7:63250633-63250634	+	23839	1	10
--23839_1_9	inter23839	chr7:63250629-63250630	+	23839	1	9
--24365_2_10	inter24365	chr8:128806468-128806469	-	24365	2	10
--24647_3_6	inter24647	chr8:145911389-145911390	+	24647	3	6
--25079_1_1	inter25079	chr8:7538153-7538154	+	25079	1	1
--25088_2_3	inter25088	chr8:7916859-7916860	-	25088	2	3
--26413_1_10	inter26413	chr9:99883606-99883607	+	26413	1	10
--26413_1_9	inter26413	chr9:99883599-99883600	+	26413	1	9
--3637_1_10	inter3637	chr12:77718626-77718627	+	3637	1	10
--3637_1_6	inter3637	chr12:77718578-77718579	+	3637	1	6
--3637_1_7	inter3637	chr12:77718603-77718604	+	3637	1	7
--3637_1_8	inter3637	chr12:77718605-77718606	+	3637	1	8
--3637_1_9	inter3637	chr12:77718619-77718620	+	3637	1	9
--3637_2_10	inter3637	chr12:77718257-77718258	-	3637	2	10
--3637_2_5	inter3637	chr12:77718466-77718467	-	3637	2	5
--3637_2_6	inter3637	chr12:77718463-77718464	-	3637	2	6
--3637_2_7	inter3637	chr12:77718454-77718455	-	3637	2	7
--3637_2_8	inter3637	chr12:77718302-77718303	-	3637	2	8
--3637_2_9	inter3637	chr12:77718289-77718290	-	3637	2	9
--3830_1_1	inter3830	chr13:113260859-113260860	+	3830	1	1
--4083_1_8	inter4083	chr13:28528561-28528562	-	4083	1	8
--4289_2_10	inter4289	chr13:95201906-95201907	+	4289	2	10
--4289_2_9	inter4289	chr13:95201853-95201854	+	4289	2	9
--45_1_1	inter45	chr10:102495484-102495485	+	45	1	1
--45_1_3	inter45	chr10:102495508-102495509	+	45	1	3
--4910_1_6	inter4910	chr14:71787868-71787869	+	4910	1	6
--5111_1_3	inter5111	chr15:100913621-100913622	-	5111	1	3
--588_2_6	inter588	chr10:23464042-23464043	+	588	2	6
--588_2_7	inter588	chr10:23464054-23464055	+	588	2	7
--6595_1_6	inter6595	chr16:48844894-48844895	+	6595	1	6
--6595_1_7	inter6595	chr16:48844908-48844909	+	6595	1	7
--6595_1_8	inter6595	chr16:48844910-48844911	+	6595	1	8
--6595_1_9	inter6595	chr16:48844912-48844913	+	6595	1	9
--6595_2_10	inter6595	chr16:48844982-48844983	+	6595	2	10
--7421_1_10	inter7421	chr17:16521268-16521269	+	7421	1	10
--753_1_10	inter753	chr10:46774897-46774898	+	753	1	10
--753_1_8	inter753	chr10:46774880-46774881	+	753	1	8
--753_1_9	inter753	chr10:46774884-46774885	+	753	1	9
--763_4_8	inter763	chr10:47654348-47654349	-	763	4	8
--767_4_4	inter767	chr10:48173713-48173714	-	767	4	4
--767_4_5	inter767	chr10:48173698-48173699	-	767	4	5
--767_4_6	inter767	chr10:48173688-48173689	-	767	4	6
--767_4_7	inter767	chr10:48173677-48173678	-	767	4	7
--767_4_8	inter767	chr10:48173671-48173672	-	767	4	8
--8450_1_10	inter8450	chr17:73073547-73073548	+	8450	1	10
--8450_1_9	inter8450	chr17:73073543-73073544	+	8450	1	9
44085-20004_1_10	44085	chr4:77870071-77870072	-	20004	1	10
ABCC4-4298_1_1	ABCC4	chr13:95953983-95953984	+	4298	1	1
ABCC4-4298_1_2	ABCC4	chr13:95953989-95953990	+	4298	1	2
ABR-7333_4_7	ABR	chr17:1012774-1012775	-	7333	4	7
ACAP3-12228_2_10	ACAP3	chr1:1243376-1243377	-	12228	2	10
ACAP3-12228_3_1	ACAP3	chr1:1243959-1243960	-	12228	3	1
ACAP3-12228_3_2	ACAP3	chr1:1243957-1243958	-	12228	3	2
ACAP3-12228_4_2	ACAP3	chr1:1244379-1244380	-	12228	4	2
ACAP3-12228_4_3	ACAP3	chr1:1244375-1244376	-	12228	4	3
ACSL3-17088_1_2	ACSL3	chr2:223726130-223726131	+	17088	1	2
ADAL-5364_2_3	ADAL	chr15:43622571-43622572	-	5364	2	3
ADAL-5364_2_4	ADAL	chr15:43622559-43622560	-	5364	2	4
ADAL-5364_2_5	ADAL	chr15:43622555-43622556	-	5364	2	5
ADAL-5364_2_6	ADAL	chr15:43622553-43622554	-	5364	2	6
ADAM17-17928_2_2	ADAM17	chr2:9695981-9695982	-	17928	2	2
ADAM17-17928_2_3	ADAM17	chr2:9695966-9695967	-	17928	2	3
ADAM23-16949_1_4	ADAM23	chr2:207308905-207308906	+	16949	1	4
ADO-860_1_8	ADO	chr10:64564636-64564637	-	860	1	8
ADO-860_1_9	ADO	chr10:64564632-64564633	-	860	1	9
ADRA2B-17924_3_8	ADRA2B	chr2:96782661-96782662	+	17924	3	8
ADRA2B-17924_4_4	ADRA2B	chr2:96781294-96781295	-	17924	4	4
ADRA2B-17924_5_6	ADRA2B	chr2:96782838-96782839	-	17924	5	6
AKAP1-8216_4_10	AKAP1	chr17:55162855-55162856	-	8216	4	10
AKAP1-8216_4_9	AKAP1	chr17:55162858-55162859	-	8216	4	9
ALX3-12079_2_1	ALX3	chr1:110610954-110610955	-	12079	2	1
ANK3-849_2_10	ANK3	chr10:62493203-62493204	-	849	2	10
ANKRD12-9452_1_6	ANKRD12	chr18:9137481-9137482	-	9452	1	6
ANKRD28-18399_2_9	ANKRD28	chr3:15901291-15901292	-	18399	2	9
ANKRD44-16891_1_3	ANKRD44	chr2:198175256-198175257	-	16891	1	3
AP1S3-17090_2_3	AP1S3	chr2:224702056-224702057	-	17090	2	3
AP5B1-2084_1_1	AP5B1	chr11:65548083-65548084	+	2084	1	1
AREG-19978_1_2	AREG	chr4:75310710-75310711	-	19978	1	2
ARF6-4746_1_8	ARF6	chr14:50359762-50359763	+	4746	1	8
ARF6-4746_1_9	ARF6	chr14:50359779-50359780	+	4746	1	9
ARF6-4746_2_10	ARF6	chr14:50360235-50360236	+	4746	2	10
ARF6-4746_2_8	ARF6	chr14:50360210-50360211	+	4746	2	8
ARF6-4746_2_9	ARF6	chr14:50360220-50360221	+	4746	2	9
ARHGAP12-648_1_3	ARHGAP12	chr10:32217829-32217830	+	648	1	3
ARHGDIA-8763_5_3	ARHGDIA	chr17:79829163-79829164	-	8763	5	3
ARHGEF33-17510_1_8	ARHGEF33	chr2:39187600-39187601	-	17510	1	8
ARHGEF33-17510_1_9	ARHGEF33	chr2:39187593-39187594	-	17510	1	9
ARSA-16282_1_5	ARSA	chr22:51066826-51066827	+	16282	1	5
ARSA-16282_1_6	ARSA	chr22:51066831-51066832	+	16282	1	6
ARSA-16282_1_7	ARSA	chr22:51066853-51066854	+	16282	1	7
ARSA-16282_1_8	ARSA	chr22:51066858-51066859	+	16282	1	8
ARVCF-15661_1_8	ARVCF	chr22:20003826-20003827	+	15661	1	8
ASAP2-17892_1_3	ASAP2	chr2:9346716-9346717	+	17892	1	3
ASIC2-7677_4_4	ASIC2	chr17:31620095-31620096	-	7677	4	4
ATG4B-17320_1_10	ATG4B	chr2:242576111-242576112	+	17320	1	10
ATG4B-17320_1_7	ATG4B	chr2:242576086-242576087	+	17320	1	7
ATG4B-17320_1_8	ATG4B	chr2:242576090-242576091	+	17320	1	8
ATG4B-17320_1_9	ATG4B	chr2:242576108-242576109	+	17320	1	9
ATP5G2-3380_2_6	ATP5G2	chr12:54069288-54069289	-	3380	2	6
ATP8A2-4060_2_3	ATP8A2	chr13:26042910-26042911	+	4060	2	3
B3GNT2-17648_3_4	B3GNT2	chr2:62423386-62423387	-	17648	3	4
BCR-15741_1_10	BCR	chr22:23522891-23522892	+	15741	1	10
BCR-15741_5_2	BCR	chr22:23523029-23523030	-	15741	5	2
BCR-15741_5_3	BCR	chr22:23523026-23523027	-	15741	5	3
BCR-15741_5_4	BCR	chr22:23523023-23523024	-	15741	5	4
BCR-15741_5_5	BCR	chr22:23523020-23523021	-	15741	5	5
BCR-15741_6_10	BCR	chr22:23523060-23523061	-	15741	6	10
BEGAIN-4342_1_1	BEGAIN	chr14:101034982-101034983	+	4342	1	1
BIN1-16498_2_5	BIN1	chr2:127864599-127864600	+	16498	2	5
BIN1-16498_2_6	BIN1	chr2:127864603-127864604	+	16498	2	6
BLOC1S5-TXNDC5-22552_1_9	BLOC1S5	chr6:7911044-7911045	+	22552	1	9
BLOC1S5-TXNDC5-22552_2_10	BLOC1S5	chr6:7910024-7910025	-	22552	2	10
BLOC1S5-TXNDC5-22552_2_7	BLOC1S5	chr6:7910110-7910111	-	22552	2	7
BLOC1S5-TXNDC5-22552_2_8	BLOC1S5	chr6:7910094-7910095	-	22552	2	8
BLOC1S5-TXNDC5-22552_2_9	BLOC1S5	chr6:7910088-7910089	-	22552	2	9
BOLL-16897_4_10	BOLL	chr2:198651366-198651367	-	16897	4	10
BOLL-16897_4_9	BOLL	chr2:198651374-198651375	-	16897	4	9
BOLL-16897_5_6	BOLL	chr2:198651498-198651499	-	16897	5	6
BOLL-16897_5_7	BOLL	chr2:198651495-198651496	-	16897	5	7
BOLL-16897_5_8	BOLL	chr2:198651491-198651492	-	16897	5	8
BRI3BP-2844_4_10	BRI3BP	chr12:125478770-125478771	-	2844	4	10
BRI3BP-2845_1_6	BRI3BP	chr12:125509293-125509294	-	2845	1	6
BRI3BP-2845_1_7	BRI3BP	chr12:125509276-125509277	-	2845	1	7
BRI3BP-2845_1_8	BRI3BP	chr12:125509238-125509239	-	2845	1	8
C11orf68-2094_1_1	C11orf68	chr11:65687009-65687010	+	2094	1	1
C11orf68-2094_1_2	C11orf68	chr11:65687012-65687013	+	2094	1	2
C17orf61-PLSCR3-8449_4_10	C17orf61	chr17:7308117-7308118	-	8449	4	10
C17orf61-PLSCR3-8449_4_5	C17orf61	chr17:7308151-7308152	-	8449	4	5
C17orf61-PLSCR3-8449_4_6	C17orf61	chr17:7308140-7308141	-	8449	4	6
C17orf61-PLSCR3-8449_4_7	C17orf61	chr17:7308136-7308137	-	8449	4	7
C17orf61-PLSCR3-8449_4_8	C17orf61	chr17:7308127-7308128	-	8449	4	8
C17orf61-PLSCR3-8449_4_9	C17orf61	chr17:7308123-7308124	-	8449	4	9
C19orf47-10748_1_1	C19orf47	chr19:40854605-40854606	+	10748	1	1
C19orf47-10748_1_2	C19orf47	chr19:40854612-40854613	+	10748	1	2
C19orf47-10748_1_3	C19orf47	chr19:40854634-40854635	+	10748	1	3
C19orf47-10748_1_4	C19orf47	chr19:40854651-40854652	+	10748	1	4
C1orf228-13949_1_2	C1orf228	chr1:45190365-45190366	+	13949	1	2
C1orf228-13949_1_3	C1orf228	chr1:45190374-45190375	+	13949	1	3
C1orf228-13949_1_4	C1orf228	chr1:45190377-45190378	+	13949	1	4
C1orf228-13949_3_10	C1orf228	chr1:45190366-45190367	-	13949	3	10
C1orf228-13949_3_7	C1orf228	chr1:45190385-45190386	-	13949	3	7
C1orf228-13949_3_8	C1orf228	chr1:45190378-45190379	-	13949	3	8
C1orf228-13949_3_9	C1orf228	chr1:45190375-45190376	-	13949	3	9
C2orf42-17713_1_10	C2orf42	chr2:70418384-70418385	+	17713	1	10
C5orf38-20998_1_4	C5orf38	chr5:2751062-2751063	+	20998	1	4
CACNA1D-18967_1_10	CACNA1D	chr3:53528453-53528454	-	18967	1	10
CACNA2D3-18974_3_6	CACNA2D3	chr3:54156332-54156333	-	18974	3	6
CALCB-1476_1_10	CALCB	chr11:15095183-15095184	+	1476	1	10
CAMK2B-23600_4_10	CAMK2B	chr7:44364531-44364532	-	23600	4	10
CAMTA1-14195_3_1	CAMTA1	chr1:6844475-6844476	-	14195	3	1
CAPZA2-22785_1_10	CAPZA2	chr7:116502642-116502643	+	22785	1	10
CAPZA2-22785_1_9	CAPZA2	chr7:116502639-116502640	+	22785	1	9
CARHSP1-7261_1_2	CARHSP1	chr16:8962346-8962347	+	7261	1	2
CBR3-AS1-15310_1_4	CBR3	chr21:37507623-37507624	+	15310	1	4
CBR3-AS1-15310_2_3	CBR3	chr21:37507557-37507558	-	15310	2	3
CCNE2-25172_1_10	CCNE2	chr8:95907482-95907483	-	25172	1	10
CCNE2-25172_1_9	CCNE2	chr8:95907488-95907489	-	25172	1	9
CCNE2-25172_2_1	CCNE2	chr8:95908524-95908525	-	25172	2	1
CCNE2-25172_2_2	CCNE2	chr8:95908517-95908518	-	25172	2	2
CCNI-20005_1_1	CCNI	chr4:77996524-77996525	+	20005	1	1
CCNYL1-16957_1_1	CCNYL1	chr2:208576687-208576688	+	16957	1	1
CCNYL1-16957_1_2	CCNYL1	chr2:208576690-208576691	+	16957	1	2
CCNYL1-16957_1_3	CCNYL1	chr2:208576703-208576704	+	16957	1	3
CCSAP-13295_1_3	CCSAP	chr1:229478714-229478715	-	13295	1	3
CCT4-17647_1_4	CCT4	chr2:62115837-62115838	+	17647	1	4
CD8A-17845_3_6	CD8A	chr2:87017761-87017762	+	17845	3	6
CDC14A-11997_2_10	CDC14A	chr1:100818207-100818208	-	11997	2	10
CDC14A-11997_2_9	CDC14A	chr1:100818218-100818219	-	11997	2	9
CDC42BPG-2022_2_4	CDC42BPG	chr11:64612505-64612506	+	2022	2	4
CDC42BPG-2022_4_1	CDC42BPG	chr11:64612395-64612396	-	2022	4	1
CDC42BPG-2022_4_2	CDC42BPG	chr11:64612389-64612390	-	2022	4	2
CDH22-14814_2_8	CDH22	chr20:44935949-44935950	-	14814	2	8
CDHR2-20801_1_6	CDHR2	chr5:175970469-175970470	+	20801	1	6
CEBPG-10390_7_6	CEBPG	chr19:33864939-33864940	-	10390	7	6
CECR6-15598_1_6	CECR6	chr22:17600898-17600899	+	15598	1	6
CFL1-2088_3_1	CFL1	chr11:65625503-65625504	-	2088	3	1
CFL1-2088_3_2	CFL1	chr11:65625492-65625493	-	2088	3	2
CHD1L-12318_1_3	CHD1L	chr1:146714351-146714352	+	12318	1	3
CHDH-18969_1_10	CHDH	chr3:53880057-53880058	+	18969	1	10
CHDH-18969_1_9	CHDH	chr3:53880049-53880050	+	18969	1	9
CHDH-18969_2_2	CHDH	chr3:53880210-53880211	-	18969	2	2
CHDH-18969_2_3	CHDH	chr3:53880207-53880208	-	18969	2	3
CHDH-18969_2_4	CHDH	chr3:53880204-53880205	-	18969	2	4
CHDH-18969_2_5	CHDH	chr3:53880201-53880202	-	18969	2	5
CHDH-18969_2_6	CHDH	chr3:53880189-53880190	-	18969	2	6
CHDH-18969_2_7	CHDH	chr3:53880187-53880188	-	18969	2	7
CHDH-18969_2_8	CHDH	chr3:53880175-53880176	-	18969	2	8
CHDH-18969_2_9	CHDH	chr3:53880170-53880171	-	18969	2	9
CHST12-23387_2_10	CHST12	chr7:2472814-2472815	-	23387	2	10
CHST6-6929_1_8	CHST6	chr16:75513151-75513152	-	6929	1	8
CKAP4-2551_1_4	CKAP4	chr12:106641726-106641727	+	2551	1	4
CLMP-1323_1_3	CLMP	chr11:123066093-123066094	+	1323	1	3
CLMP-1323_1_4	CLMP	chr11:123066097-123066098	+	1323	1	4
CLPTM1L-20363_4_1	CLPTM1L	chr5:1345100-1345101	-	20363	4	1
CLPTM1L-20363_4_2	CLPTM1L	chr5:1345094-1345095	-	20363	4	2
COPG2-22888_2_5	COPG2	chr7:130353301-130353302	+	22888	2	5
COPG2-22888_2_6	COPG2	chr7:130353312-130353313	+	22888	2	6
CPSF6-3592_1_6	CPSF6	chr12:69633990-69633991	-	3592	1	6
CRCP-23886_1_1	CRCP	chr7:65579868-65579869	+	23886	1	1
CRCP-23886_1_2	CRCP	chr7:65579880-65579881	+	23886	1	2
CRCP-23886_1_3	CRCP	chr7:65579883-65579884	+	23886	1	3
CRCP-23886_1_4	CRCP	chr7:65579932-65579933	+	23886	1	4
CRCP-23886_1_5	CRCP	chr7:65579935-65579936	+	23886	1	5
CRCP-23886_1_6	CRCP	chr7:65579940-65579941	+	23886	1	6
CRCP-23886_1_7	CRCP	chr7:65579945-65579946	+	23886	1	7
CRLF1-10058_2_2	CRLF1	chr19:18717500-18717501	+	10058	2	2
CRLF1-10058_2_3	CRLF1	chr19:18717505-18717506	+	10058	2	3
CSNK1G2-10108_1_2	CSNK1G2	chr19:1941033-1941034	+	10108	1	2
CTNND2-20250_2_4	CTNND2	chr5:11904501-11904502	+	20250	2	4
CTNND2-20250_2_5	CTNND2	chr5:11904505-11904506	+	20250	2	5
CTNND2-20250_2_6	CTNND2	chr5:11904509-11904510	+	20250	2	6
CTNND2-20250_2_7	CTNND2	chr5:11904524-11904525	+	20250	2	7
CTNND2-20250_2_8	CTNND2	chr5:11904528-11904529	+	20250	2	8
CTU1-11382_1_2	CTU1	chr19:51611884-51611885	+	11382	1	2
CTU1-11382_1_3	CTU1	chr19:51611887-51611888	+	11382	1	3
CTU1-11382_1_4	CTU1	chr19:51611895-51611896	+	11382	1	4
CTU1-11382_1_5	CTU1	chr19:51611916-51611917	+	11382	1	5
CTU1-11382_1_6	CTU1	chr19:51611918-51611919	+	11382	1	6
CTU1-11382_1_7	CTU1	chr19:51611928-51611929	+	11382	1	7
CYTH3-23827_1_7	CYTH3	chr7:6312282-6312283	+	23827	1	7
CYTH3-23827_1_8	CYTH3	chr7:6312290-6312291	+	23827	1	8
DALRD3-18856_1_2	DALRD3	chr3:49055884-49055885	+	18856	1	2
DAZAP2-3313_1_10	DAZAP2	chr12:51632575-51632576	+	3313	1	10
DDR1-22122_1_10	DDR1	chr6:30852282-30852283	+	22122	1	10
DDR1-22122_1_8	DDR1	chr6:30852267-30852268	+	22122	1	8
DDR1-22122_1_9	DDR1	chr6:30852277-30852278	+	22122	1	9
DDR1-22122_2_1	DDR1	chr6:30852551-30852552	+	22122	2	1
DDR1-22122_2_2	DDR1	chr6:30852554-30852555	+	22122	2	2
DDR1-22122_2_3	DDR1	chr6:30852565-30852566	+	22122	2	3
DDR1-22122_2_4	DDR1	chr6:30852572-30852573	+	22122	2	4
DDR1-22122_2_5	DDR1	chr6:30852586-30852587	+	22122	2	5
DDR1-22122_2_6	DDR1	chr6:30852591-30852592	+	22122	2	6
DGCR2-15628_2_2	DGCR2	chr22:19110327-19110328	+	15628	2	2
DGKQ-20144_2_3	DGKQ	chr4:967209-967210	+	20144	2	3
DLD-22750_1_6	DLD	chr7:107531611-107531612	+	22750	1	6
DLD-22750_1_7	DLD	chr7:107531632-107531633	+	22750	1	7
DLD-22750_2_10	DLD	chr7:107531486-107531487	-	22750	2	10
DLX3-8140_1_1	DLX3	chr17:48070718-48070719	+	8140	1	1
DOCK10-17096_2_3	DOCK10	chr2:225907350-225907351	+	17096	2	3
DOCK10-17096_2_4	DOCK10	chr2:225907362-225907363	+	17096	2	4
DPY19L4-25170_4_1	DPY19L4	chr8:95732352-95732353	-	25170	4	1
DPY19L4-25170_4_2	DPY19L4	chr8:95732346-95732347	-	25170	4	2
DPY19L4-25170_4_3	DPY19L4	chr8:95732344-95732345	-	25170	4	3
DRD4-1965_1_10	DRD4	chr11:637109-637110	+	1965	1	10
DSCR6-15324_2_6	DSCR6	chr21:38379205-38379206	+	15324	2	6
DSCR6-15324_2_7	DSCR6	chr21:38379215-38379216	+	15324	2	7
DSCR6-15324_2_8	DSCR6	chr21:38379219-38379220	+	15324	2	8
DTNB-17380_1_8	DTNB	chr2:25599928-25599929	+	17380	1	8
DTNB-17380_1_9	DTNB	chr2:25599957-25599958	+	17380	1	9
DUSP6-3671_5_3	DUSP6	chr12:89745863-89745864	-	3671	5	3
DUX4-19629_19_10	DUX4	chr4:191000633-191000634	+	19629	19	10
DUX4-19629_19_8	DUX4	chr4:191000628-191000629	+	19629	19	8
DUX4-19629_19_9	DUX4	chr4:191000630-191000631	+	19629	19	9
DUX4-19629_20_1	DUX4	chr4:191001268-191001269	+	19629	20	1
DUX4-19629_20_10	DUX4	chr4:191001343-191001344	+	19629	20	10
DUX4-19629_20_9	DUX4	chr4:191001336-191001337	+	19629	20	9
DUX4-19629_21_1	DUX4	chr4:191002988-191002989	+	19629	21	1
DUX4-19629_48_1	DUX4	chr4:191007831-191007832	-	19629	48	1
DUX4-19629_48_2	DUX4	chr4:191007828-191007829	-	19629	48	2
DUX4-19629_48_3	DUX4	chr4:191007820-191007821	-	19629	48	3
DUX4-19629_48_4	DUX4	chr4:191007813-191007814	-	19629	48	4
DVL1-12241_1_4	DVL1	chr1:1284241-1284242	+	12241	1	4
DVL1-12241_2_3	DVL1	chr1:1284831-1284832	+	12241	2	3
DVL1-12241_3_4	DVL1	chr1:1284945-1284946	+	12241	3	4
DVL1-12241_4_6	DVL1	chr1:1285171-1285172	+	12241	4	6
DVL1-12241_4_7	DVL1	chr1:1285176-1285177	+	12241	4	7
DVL1-12241_5_7	DVL1	chr1:1284166-1284167	-	12241	5	7
DVL1-12241_5_8	DVL1	chr1:1284162-1284163	-	12241	5	8
DVL1-12241_5_9	DVL1	chr1:1284160-1284161	-	12241	5	9
DVL1-12241_8_2	DVL1	chr1:1284902-1284903	-	12241	8	2
DVL1-12241_8_9	DVL1	chr1:1284864-1284865	-	12241	8	9
EEA1-3679_1_1	EEA1	chr12:93322631-93322632	+	3679	1	1
EEA1-3679_1_2	EEA1	chr12:93322636-93322637	+	3679	1	2
EEA1-3679_2_2	EEA1	chr12:93323345-93323346	-	3679	2	2
EFEMP1-17618_2_9	EFEMP1	chr2:56150612-56150613	-	17618	2	9
EGLN1-13321_1_1	EGLN1	chr1:231557931-231557932	+	13321	1	1
EGR2-862_2_2	EGR2	chr10:64576362-64576363	+	862	2	2
EGR2-862_2_3	EGR2	chr10:64576371-64576372	+	862	2	3
EIF4E3-19051_1_10	EIF4E3	chr3:71774286-71774287	+	19051	1	10
EIF4E3-19051_2_1	EIF4E3	chr3:71774557-71774558	+	19051	2	1
EIF4E3-19051_2_2	EIF4E3	chr3:71774559-71774560	+	19051	2	2
ELMSAN1-4932_1_1	ELMSAN1	chr14:74253732-74253733	+	4932	1	1
ELOVL5-22459_5_8	ELOVL5	chr6:53213664-53213665	-	22459	5	8
EML6-17608_3_8	EML6	chr2:54951000-54951001	+	17608	3	8
EML6-17608_3_9	EML6	chr2:54951002-54951003	+	17608	3	9
EML6-17608_4_3	EML6	chr2:54951036-54951037	+	17608	4	3
EPAS1-17567_2_1	EPAS1	chr2:46524359-46524360	-	17567	2	1
ERG-15333_2_8	ERG	chr21:40032943-40032944	+	15333	2	8
ETS1-1376_1_10	ETS1	chr11:128392235-128392236	-	1376	1	10
ETS1-1376_1_4	ETS1	chr11:128392274-128392275	-	1376	1	4
ETS1-1376_1_5	ETS1	chr11:128392271-128392272	-	1376	1	5
ETS1-1376_1_6	ETS1	chr11:128392268-128392269	-	1376	1	6
ETS1-1376_1_7	ETS1	chr11:128392266-128392267	-	1376	1	7
ETS1-1376_1_8	ETS1	chr11:128392259-128392260	-	1376	1	8
ETS1-1376_1_9	ETS1	chr11:128392237-128392238	-	1376	1	9
ETV6-2692_2_10	ETV6	chr12:11802861-11802862	-	2692	2	10
ETV6-2692_2_9	ETV6	chr12:11802864-11802865	-	2692	2	9
EXTL2-12002_1_1	EXTL2	chr1:101361709-101361710	+	12002	1	1
EXTL2-12002_1_2	EXTL2	chr1:101361717-101361718	+	12002	1	2
EZH2-22981_4_7	EZH2	chr7:148581259-148581260	-	22981	4	7
EZH2-22981_4_8	EZH2	chr7:148581250-148581251	-	22981	4	8
F7-3873_4_9	F7	chr13:113763884-113763885	-	3873	4	9
F7-3873_7_3	F7	chr13:113765273-113765274	-	3873	7	3
FAM117B-16931_1_1	FAM117B	chr2:203500200-203500201	+	16931	1	1
FAM217B-14951_5_4	FAM217B	chr20:58515505-58515506	-	14951	5	4
FAM217B-14951_5_5	FAM217B	chr20:58515503-58515504	-	14951	5	5
FAM35DP-762_1_8	FAM35DP	chr10:47396086-47396087	+	762	1	8
FAM46C-12184_1_4	FAM46C	chr1:118148997-118148998	-	12184	1	4
FAM53B-298_3_6	FAM53B	chr10:126432625-126432626	-	298	3	6
FAM72D-12272_1_1	FAM72D	chr1:143913066-143913067	+	12272	1	1
FAM72D-12272_1_2	FAM72D	chr1:143913083-143913084	+	12272	1	2
FAM78B-12685_1_2	FAM78B	chr1:166134821-166134822	+	12685	1	2
FANCA-7279_3_3	FANCA	chr16:89883359-89883360	-	7279	3	3
FBXL18-23731_4_8	FBXL18	chr7:5540398-5540399	-	23731	4	8
FEZ1-1354_1_8	FEZ1	chr11:125366498-125366499	+	1354	1	8
FLI1-1379_1_7	FLI1	chr11:128562851-128562852	+	1379	1	7
FLJ42709-21352_1_6	FLJ42709	chr5:92917070-92917071	+	21352	1	6
FLJ42709-21352_1_7	FLJ42709	chr5:92917078-92917079	+	21352	1	7
FLJ46906-21623_3_2	FLJ46906	chr6:139014218-139014219	+	21623	3	2
FLJ46906-21623_3_3	FLJ46906	chr6:139014221-139014222	+	21623	3	3
FLJ46906-21623_3_4	FLJ46906	chr6:139014224-139014225	+	21623	3	4
FOSL1-2092_1_1	FOSL1	chr11:65667680-65667681	+	2092	1	1
FOSL1-2092_1_2	FOSL1	chr11:65667691-65667692	+	2092	1	2
FOXC1-21760_4_6	FOXC1	chr6:1611740-1611741	+	21760	4	6
FOXC1-21760_4_7	FOXC1	chr6:1611744-1611745	+	21760	4	7
FOXC2-7061_2_1	FOXC2	chr16:86601836-86601837	+	7061	2	1
FZD5-16958_2_8	FZD5	chr2:208634641-208634642	+	16958	2	8
FZD5-16958_2_9	FZD5	chr2:208634663-208634664	+	16958	2	9
FZD5-16958_4_1	FZD5	chr2:208634725-208634726	-	16958	4	1
FZD7-16926_1_2	FZD7	chr2:202897805-202897806	+	16926	1	2
FZD7-16926_1_3	FZD7	chr2:202897814-202897815	+	16926	1	3
GABBR1-22073_4_4	GABBR1	chr6:29600507-29600508	-	22073	4	4
GALNS-7195_3_4	GALNS	chr16:88922959-88922960	-	7195	3	4
GALNT18-1231_4_10	GALNT18	chr11:11642414-11642415	-	1231	4	10
GALNT18-1231_5_10	GALNT18	chr11:11642764-11642765	-	1231	5	10
GDAP1-25078_1_10	GDAP1	chr8:75262364-75262365	-	25078	1	10
GDAP1-25078_1_9	GDAP1	chr8:75262469-75262470	-	25078	1	9
GDF7-16959_1_1	GDF7	chr2:20866622-20866623	+	16959	1	1
GDF7-16959_2_5	GDF7	chr2:20867412-20867413	+	16959	2	5
GDF7-16959_2_6	GDF7	chr2:20867421-20867422	+	16959	2	6
GDF7-16959_3_7	GDF7	chr2:20865826-20865827	-	16959	3	7
GDF7-16959_3_8	GDF7	chr2:20865815-20865816	-	16959	3	8
GDF7-16959_3_9	GDF7	chr2:20865812-20865813	-	16959	3	9
GFRA4-14692_1_1	GFRA4	chr20:3641389-3641390	-	14692	1	1
GFRA4-14692_1_2	GFRA4	chr20:3641382-3641383	-	14692	1	2
GGACT-3738_1_3	GGACT	chr13:101240785-101240786	+	3738	1	3
GLTPD1-12231_1_3	GLTPD1	chr1:1259678-1259679	+	12231	1	3
GLTPD1-12231_1_4	GLTPD1	chr1:1259684-1259685	+	12231	1	4
GLTPD1-12231_3_4	GLTPD1	chr1:1259775-1259776	-	12231	3	4
GMIP-10133_1_9	GMIP	chr19:19748680-19748681	-	10133	1	9
GNAO1-6667_1_9	GNAO1	chr16:56225609-56225610	+	6667	1	9
GNAQ-26267_3_1	GNAQ	chr9:80647036-80647037	-	26267	3	1
GNAQ-26267_3_2	GNAQ	chr9:80647031-80647032	-	26267	3	2
GNAQ-26267_3_3	GNAQ	chr9:80647024-80647025	-	26267	3	3
GNAQ-26267_3_4	GNAQ	chr9:80647012-80647013	-	26267	3	4
GNAS-14938_1_10	GNAS	chr20:57464128-57464129	+	14938	1	10
GNAS-14938_1_8	GNAS	chr20:57464118-57464119	+	14938	1	8
GNAS-14938_3_3	GNAS	chr20:57465457-57465458	-	14938	3	3
GNPAT-13319_1_4	GNPAT	chr1:231377187-231377188	-	13319	1	4
GNPAT-13319_1_5	GNPAT	chr1:231377181-231377182	-	13319	1	5
GNPTG-5976_4_7	GNPTG	chr16:1402010-1402011	-	5976	4	7
GPR157-14334_2_1	GPR157	chr1:9188740-9188741	-	14334	2	1
GPR157-14334_2_2	GPR157	chr1:9188731-9188732	-	14334	2	2
GRHL1-16292_7_7	GRHL1	chr2:10091025-10091026	-	16292	7	7
GRID2IP-23880_1_10	GRID2IP	chr7:6543144-6543145	+	23880	1	10
GXYLT1-3190_1_4	GXYLT1	chr12:42538651-42538652	-	3190	1	4
HAS1-11402_1_6	HAS1	chr19:52222833-52222834	+	11402	1	6
HAS1-11402_1_7	HAS1	chr19:52222835-52222836	+	11402	1	7
HAT1-16735_1_10	HAT1	chr2:172779073-172779074	+	16735	1	10
HAT1-16735_1_9	HAT1	chr2:172779062-172779063	+	16735	1	9
HCN2-11734_1_7	HCN2	chr19:589726-589727	+	11734	1	7
HECW2-16885_2_10	HECW2	chr2:197457596-197457597	-	16885	2	10
HECW2-16885_2_7	HECW2	chr2:197457609-197457610	-	16885	2	7
HECW2-16885_2_8	HECW2	chr2:197457605-197457606	-	16885	2	8
HECW2-16885_2_9	HECW2	chr2:197457600-197457601	-	16885	2	9
HECW2-16885_3_10	HECW2	chr2:197457830-197457831	-	16885	3	10
HECW2-16885_3_7	HECW2	chr2:197457883-197457884	-	16885	3	7
HECW2-16885_3_8	HECW2	chr2:197457878-197457879	-	16885	3	8
HECW2-16885_3_9	HECW2	chr2:197457862-197457863	-	16885	3	9
HEG1-18098_2_1	HEG1	chr3:124774618-124774619	+	18098	2	1
HEG1-18098_2_2	HEG1	chr3:124774623-124774624	+	18098	2	2
HMGN3-22557_1_5	HMGN3	chr6:79943583-79943584	+	22557	1	5
HN1-8456_1_1	HN1	chr17:73150413-73150414	+	8456	1	1
HN1-8456_1_2	HN1	chr17:73150417-73150418	+	8456	1	2
HNRPLL-17507_1_4	HNRPLL	chr2:38829223-38829224	+	17507	1	4
HNRPLL-17507_1_5	HNRPLL	chr2:38829232-38829233	+	17507	1	5
HNRPLL-17507_1_6	HNRPLL	chr2:38829238-38829239	+	17507	1	6
HOXA10-HOXA9-23442_1_10	HOXA10	chr7:27213863-27213864	-	23442	1	10
HOXA10-HOXA9-23442_1_8	HOXA10	chr7:27213950-27213951	-	23442	1	8
HOXA10-HOXA9-23442_1_9	HOXA10	chr7:27213893-27213894	-	23442	1	9
HOXA10-HOXA9-23443_1_8	HOXA10	chr7:27219411-27219412	+	23443	1	8
HS3ST6-6092_2_10	HS3ST6	chr16:1968308-1968309	+	6092	2	10
HS3ST6-6092_2_9	HS3ST6	chr16:1968299-1968300	+	6092	2	9
HS3ST6-6092_3_10	HS3ST6	chr16:1968859-1968860	+	6092	3	10
HS3ST6-6092_3_7	HS3ST6	chr16:1968817-1968818	+	6092	3	7
HS3ST6-6092_3_8	HS3ST6	chr16:1968829-1968830	+	6092	3	8
HS3ST6-6092_3_9	HS3ST6	chr16:1968856-1968857	+	6092	3	9
HS3ST6-6092_4_6	HS3ST6	chr16:1968346-1968347	-	6092	4	6
HS3ST6-6092_4_7	HS3ST6	chr16:1968335-1968336	-	6092	4	7
HS3ST6-6092_4_8	HS3ST6	chr16:1968332-1968333	-	6092	4	8
HSPA8-1322_3_10	HSPA8	chr11:122932273-122932274	-	1322	3	10
HSPA8-1322_3_6	HSPA8	chr11:122932346-122932347	-	1322	3	6
HSPA8-1322_3_7	HSPA8	chr11:122932327-122932328	-	1322	3	7
HSPA8-1322_3_8	HSPA8	chr11:122932298-122932299	-	1322	3	8
HSPA8-1322_3_9	HSPA8	chr11:122932285-122932286	-	1322	3	9
HSPA8-1322_4_2	HSPA8	chr11:122933123-122933124	-	1322	4	2
HSPA8-1322_4_3	HSPA8	chr11:122933103-122933104	-	1322	4	3
HSPA8-1322_4_4	HSPA8	chr11:122933097-122933098	-	1322	4	4
HSPA8-1322_4_5	HSPA8	chr11:122933093-122933094	-	1322	4	5
HSPA8-1322_4_6	HSPA8	chr11:122933086-122933087	-	1322	4	6
HUNK-15270_2_2	HUNK	chr21:33245976-33245977	+	15270	2	2
HUNK-15270_2_3	HUNK	chr21:33245979-33245980	+	15270	2	3
IBA57-13260_1_9	IBA57	chr1:228353694-228353695	+	13260	1	9
IGF2BP2-18529_4_2	IGF2BP2	chr3:185541584-185541585	-	18529	4	2
IL4R-6233_3_9	IL4R	chr16:27325421-27325422	+	6233	3	9
ILDR2-12691_1_2	ILDR2	chr1:166916983-166916984	+	12691	1	2
ILDR2-12691_1_3	ILDR2	chr1:166916994-166916995	+	12691	1	3
ILDR2-12693_2_1	ILDR2	chr1:166944792-166944793	-	12693	2	1
ILDR2-12693_2_2	ILDR2	chr1:166944783-166944784	-	12693	2	2
ILDR2-12693_2_3	ILDR2	chr1:166944780-166944781	-	12693	2	3
INHBB-16468_2_2	INHBB	chr2:121103577-121103578	+	16468	2	2
INHBB-16468_2_3	INHBB	chr2:121103581-121103582	+	16468	2	3
INSM1-14470_1_3	INSM1	chr20:20347716-20347717	+	14470	1	3
INSM1-14470_1_4	INSM1	chr20:20347720-20347721	+	14470	1	4
IQCK-6093_1_5	IQCK	chr16:19729304-19729305	+	6093	1	5
IQCK-6093_1_6	IQCK	chr16:19729323-19729324	+	6093	1	6
ITGB5-18097_4_4	ITGB5	chr3:124606646-124606647	-	18097	4	4
ITPK1-5060_1_4	ITPK1	chr14:93581678-93581679	+	5060	1	4
ITPK1-5060_1_5	ITPK1	chr14:93581680-93581681	+	5060	1	5
JARID2-21706_2_1	JARID2	chr6:15245079-15245080	-	21706	2	1
JPH3-7090_6_10	JPH3	chr16:87715085-87715086	+	7090	6	10
KCND3-12108_1_6	KCND3	chr1:112532302-112532303	+	12108	1	6
KCNK2-13108_1_2	KCNK2	chr1:215256447-215256448	+	13108	1	2
KCNK2-13108_1_3	KCNK2	chr1:215256450-215256451	+	13108	1	3
KCNK4-1993_1_5	KCNK4	chr11:64067074-64067075	-	1993	1	5
KCNQ1DN-1611_2_10	KCNQ1DN	chr11:2891009-2891010	+	1611	2	10
KCNQ1DN-1611_2_9	KCNQ1DN	chr11:2891000-2891001	+	1611	2	9
KCTD15-10400_2_3	KCTD15	chr19:34288193-34288194	+	10400	2	3
KCTD15-10400_4_7	KCTD15	chr19:34287357-34287358	-	10400	4	7
KDM3A-17841_2_4	KDM3A	chr2:86669065-86669066	+	17841	2	4
KDM3A-17841_2_5	KDM3A	chr2:86669083-86669084	+	17841	2	5
KIAA1024-5702_3_5	KIAA1024	chr15:79724645-79724646	-	5702	3	5
KIAA1958-25310_3_8	KIAA1958	chr9:115249218-115249219	+	25310	3	8
KIAA1958-25310_3_9	KIAA1958	chr9:115249223-115249224	+	25310	3	9
KIF17-13056_1_4	KIF17	chr1:21044684-21044685	+	13056	1	4
KIF17-13056_1_5	KIF17	chr1:21044686-21044687	+	13056	1	5
KIF26A-4424_7_3	KIF26A	chr14:104603976-104603977	+	4424	7	3
KIF26A-4424_7_4	KIF26A	chr14:104603982-104603983	+	4424	7	4
KIF26A-4424_9_6	KIF26A	chr14:104605150-104605151	+	4424	9	6
KIF26A-4424_9_7	KIF26A	chr14:104605153-104605154	+	4424	9	7
KIRREL3-AS3-1371_2_9	KIRREL3	chr11:126873621-126873622	+	1371	2	9
KLF6-677_1_2	KLF6	chr10:3827271-3827272	+	677	1	2
KLF7-16952_1_8	KLF7	chr2:208031377-208031378	-	16952	1	8
KLHDC2-4742_1_9	KLHDC2	chr14:50235687-50235688	+	4742	1	9
KLHL29-17173_1_1	KLHL29	chr2:23607883-23607884	+	17173	1	1
KLHL29-17173_1_2	KLHL29	chr2:23607894-23607895	+	17173	1	2
KLHL29-17173_5_5	KLHL29	chr2:23609050-23609051	-	17173	5	5
LHFP-4150_2_7	LHFP	chr13:40177574-40177575	+	4150	2	7
LIN7B-11216_2_10	LIN7B	chr19:49618325-49618326	+	11216	2	10
LIN7B-11216_2_9	LIN7B	chr19:49618315-49618316	+	11216	2	9
LINC00301-1872_1_7	LINC00301	chr11:60414599-60414600	-	1872	1	7
LOC100093631-23945_2_9	LOC100093631	chr7:72568853-72568854	-	23945	2	9
LOC100128252-11627_1_10	LOC100128252	chr19:56988652-56988653	-	11627	1	10
LOC100128338-24550_1_5	LOC100128338	chr8:144822449-144822450	-	24550	1	5
LOC100133286-15308_1_10	LOC100133286	chr21:37442300-37442301	-	15308	1	10
LOC100288524-23509_1_1	LOC100288524	chr7:331189-331190	+	23509	1	1
LOC100288524-23509_1_2	LOC100288524	chr7:331200-331201	+	23509	1	2
LOC100288524-23509_1_3	LOC100288524	chr7:331203-331204	+	23509	1	3
LOC148709-12959_2_1	LOC148709	chr1:202830756-202830757	-	12959	2	1
LOC148709-12959_2_2	LOC148709	chr1:202830751-202830752	-	12959	2	2
LOX-20260_2_5	LOX	chr5:121413629-121413630	+	20260	2	5
LOX-20260_3_7	LOX	chr5:121413194-121413195	-	20260	3	7
LOX-20260_3_8	LOX	chr5:121413188-121413189	-	20260	3	8
LRFN5-4726_1_5	LRFN5	chr14:42076028-42076029	-	4726	1	5
LRRC3B-18665_1_3	LRRC3B	chr3:26666030-26666031	+	18665	1	3
LRRC3B-18665_1_4	LRRC3B	chr3:26666039-26666040	+	18665	1	4
LRRC71-12571_1_4	LRRC71	chr1:156890457-156890458	+	12571	1	4
LTBP3-2061_2_10	LTBP3	chr11:65307086-65307087	-	2061	2	10
LTBP3-2061_3_9	LTBP3	chr11:65307706-65307707	-	2061	3	9
MAP2K5-5555_4_2	MAP2K5	chr15:67834999-67835000	-	5555	4	2
MAP2K5-5555_5_1	MAP2K5	chr15:67835093-67835094	-	5555	5	1
MAP2K5-5555_5_2	MAP2K5	chr15:67835090-67835091	-	5555	5	2
MAP3K3-8300_3_9	MAP3K3	chr17:61698938-61698939	-	8300	3	9
MAPK8IP2-16279_2_7	MAPK8IP2	chr22:51039329-51039330	+	16279	2	7
MAPK8IP2-16279_2_8	MAPK8IP2	chr22:51039334-51039335	+	16279	2	8
MAPRE2-9083_1_4	MAPRE2	chr18:32621805-32621806	+	9083	1	4
MAPRE2-9083_1_5	MAPRE2	chr18:32621807-32621808	+	9083	1	5
MAPRE2-9083_1_6	MAPRE2	chr18:32621850-32621851	+	9083	1	6
MAPRE2-9083_1_7	MAPRE2	chr18:32621910-32621911	+	9083	1	7
MAT2A-17826_4_10	MAT2A	chr2:85766485-85766486	-	17826	4	10
MAT2A-17826_4_9	MAT2A	chr2:85766511-85766512	-	17826	4	9
MAT2A-17826_5_1	MAT2A	chr2:85766629-85766630	-	17826	5	1
MAT2A-17826_5_2	MAT2A	chr2:85766626-85766627	-	17826	5	2
MBTD1-8181_1_6	MBTD1	chr17:49338335-49338336	+	8181	1	6
MBTD1-8181_1_7	MBTD1	chr17:49338342-49338343	+	8181	1	7
MBTD1-8181_1_8	MBTD1	chr17:49338353-49338354	+	8181	1	8
MBTD1-8181_1_9	MBTD1	chr17:49338360-49338361	+	8181	1	9
MCM8-14955_1_5	MCM8	chr20:5931537-5931538	+	14955	1	5
MCM8-14955_1_6	MCM8	chr20:5931553-5931554	+	14955	1	6
MED26-9908_2_2	MED26	chr19:16738910-16738911	+	9908	2	2
METAP1D-16736_1_1	METAP1D	chr2:172864740-172864741	-	16736	1	1
MIB1-9027_1_10	MIB1	chr18:19320735-19320736	+	9027	1	10
MIB1-9027_2_1	MIB1	chr18:19320846-19320847	+	9027	2	1
MIB1-9027_2_2	MIB1	chr18:19320881-19320882	+	9027	2	2
MIER2-10405_1_1	MIER2	chr19:344440-344441	-	10405	1	1
MIR210-1831_1_4	MIR210	chr11:568605-568606	+	1831	1	4
MIR3680-2-1950_1_10	MIR3680	chr11:63258743-63258744	+	1950	1	10
MIR3680-2-1950_1_7	MIR3680	chr11:63258717-63258718	+	1950	1	7
MIR3680-2-1950_1_8	MIR3680	chr11:63258733-63258734	+	1950	1	8
MIR3680-2-1950_1_9	MIR3680	chr11:63258738-63258739	+	1950	1	9
MLXIP-2771_2_10	MLXIP	chr12:122516584-122516585	-	2771	2	10
MLXIP-2771_2_8	MLXIP	chr12:122516602-122516603	-	2771	2	8
MLXIP-2771_2_9	MLXIP	chr12:122516597-122516598	-	2771	2	9
MSH6-17583_2_8	MSH6	chr2:48010378-48010379	+	17583	2	8
MSH6-17583_2_9	MSH6	chr2:48010415-48010416	+	17583	2	9
MSH6-17583_4_3	MSH6	chr2:48010161-48010162	-	17583	4	3
MSH6-17583_4_4	MSH6	chr2:48010134-48010135	-	17583	4	4
MSH6-17583_4_5	MSH6	chr2:48010123-48010124	-	17583	4	5
MSI2-8217_1_1	MSI2	chr17:55333718-55333719	+	8217	1	1
MSI2-8217_1_2	MSI2	chr17:55333725-55333726	+	8217	1	2
MSI2-8217_1_3	MSI2	chr17:55333729-55333730	+	8217	1	3
MT2A-6674_2_7	MT2A	chr16:56641801-56641802	-	6674	2	7
MXRA8-12242_7_8	MXRA8	chr1:1290644-1290645	-	12242	7	8
MYH3-7335_1_1	MYH3	chr17:10541713-10541714	+	7335	1	1
MYO15A-7459_1_8	MYO15A	chr17:18023979-18023980	+	7459	1	8
MYO1B-16870_2_1	MYO1B	chr2:192110011-192110012	-	16870	2	1
MYO1B-16870_2_2	MYO1B	chr2:192110001-192110002	-	16870	2	2
NADK-12741_2_2	NADK	chr1:1709628-1709629	-	12741	2	2
NCOA3-14827_2_10	NCOA3	chr20:46130936-46130937	-	14827	2	10
NDFIP2-4276_2_1	NDFIP2	chr13:80055217-80055218	-	4276	2	1
NDUFA4-22761_1_10	NDUFA4	chr7:10979956-10979957	-	22761	1	10
NDUFA4-22761_2_1	NDUFA4	chr7:10980125-10980126	-	22761	2	1
NDUFV3-15387_1_1	NDUFV3	chr21:44313840-44313841	+	15387	1	1
NETO2-6576_4_3	NETO2	chr16:47177676-47177677	-	6576	4	3
NEUROG1-20371_1_5	NEUROG1	chr5:134871941-134871942	+	20371	1	5
NEUROG1-20371_1_6	NEUROG1	chr5:134871947-134871948	+	20371	1	6
NF2-15823_1_1	NF2	chr22:29999574-29999575	+	15823	1	1
NF2-15823_1_2	NF2	chr22:29999586-29999587	+	15823	1	2
NFIL3-26326_3_7	NFIL3	chr9:94185663-94185664	-	26326	3	7
NFIL3-26326_3_8	NFIL3	chr9:94185652-94185653	-	26326	3	8
NFIL3-26326_4_10	NFIL3	chr9:94186054-94186055	-	26326	4	10
NFIL3-26326_4_7	NFIL3	chr9:94186069-94186070	-	26326	4	7
NFIL3-26326_4_8	NFIL3	chr9:94186065-94186066	-	26326	4	8
NFIL3-26326_4_9	NFIL3	chr9:94186061-94186062	-	26326	4	9
NHP2L1-16020_2_3	NHP2L1	chr22:42084863-42084864	-	16020	2	3
NID1-13361_3_2	NID1	chr1:236227745-236227746	-	13361	3	2
NID1-13361_3_3	NID1	chr1:236227734-236227735	-	13361	3	3
NID1-13361_3_4	NID1	chr1:236227725-236227726	-	13361	3	4
NME1-NME2-8180_3_5	NME1	chr17:49244060-49244061	-	8180	3	5
NME1-NME2-8180_3_6	NME1	chr17:49244054-49244055	-	8180	3	6
NME1-NME2-8180_3_7	NME1	chr17:49244049-49244050	-	8180	3	7
NNAT-14686_1_10	NNAT	chr20:36149875-36149876	-	14686	1	10
NOP56-14532_3_7	NOP56	chr20:2633185-2633186	-	14532	3	7
NOP56-14532_3_8	NOP56	chr20:2633169-2633170	-	14532	3	8
NR3C2-19389_4_6	NR3C2	chr4:149363264-149363265	-	19389	4	6
NRP2-16943_1_1	NRP2	chr2:206547079-206547080	-	16943	1	1
NRP2-16943_1_2	NRP2	chr2:206547064-206547065	-	16943	1	2
NRP2-16943_1_3	NRP2	chr2:206547062-206547063	-	16943	1	3
NRP2-16944_1_1	NRP2	chr2:206550277-206550278	+	16944	1	1
NRP2-16944_1_2	NRP2	chr2:206550280-206550281	+	16944	1	2
NRP2-16944_1_3	NRP2	chr2:206550284-206550285	+	16944	1	3
NRP2-16944_1_4	NRP2	chr2:206550286-206550287	+	16944	1	4
NRP2-16944_1_5	NRP2	chr2:206550289-206550290	+	16944	1	5
NRP2-16944_1_7	NRP2	chr2:206550293-206550294	+	16944	1	7
NRXN2-2010_1_2	NRXN2	chr11:64411196-64411197	+	2010	1	2
NRXN2-2013_1_10	NRXN2	chr11:64480603-64480604	+	2013	1	10
NRXN2-2013_1_9	NRXN2	chr11:64480601-64480602	+	2013	1	9
NRXN2-2013_2_3	NRXN2	chr11:64481075-64481076	-	2013	2	3
NSMAF-24979_4_2	NSMAF	chr8:59571793-59571794	-	24979	4	2
NSMAF-24979_4_3	NSMAF	chr8:59571784-59571785	-	24979	4	3
NUBP2-6061_1_2	NUBP2	chr16:1832358-1832359	+	6061	1	2
NUP210-18235_1_6	NUP210	chr3:13461521-13461522	-	18235	1	6
OLIG1-15284_1_2	OLIG1	chr21:34442291-34442292	+	15284	1	2
OLIG1-15284_2_1	OLIG1	chr21:34442319-34442320	+	15284	2	1
OVOL1-2085_1_6	OVOL1	chr11:65553900-65553901	+	2085	1	6
OVOL1-2085_1_7	OVOL1	chr11:65553910-65553911	+	2085	1	7
OVOL1-2085_2_2	OVOL1	chr11:65554666-65554667	-	2085	2	2
OVOL1-2085_2_3	OVOL1	chr11:65554664-65554665	-	2085	2	3
OVOL1-2085_2_4	OVOL1	chr11:65554656-65554657	-	2085	2	4
P2RX2-3026_1_9	P2RX2	chr12:133195272-133195273	-	3026	1	9
PACRGL-19640_2_3	PACRGL	chr4:20702045-20702046	-	19640	2	3
PACRGL-19640_2_4	PACRGL	chr4:20702042-20702043	-	19640	2	4
PACRGL-19640_2_5	PACRGL	chr4:20702040-20702041	-	19640	2	5
PACRGL-19640_2_6	PACRGL	chr4:20702032-20702033	-	19640	2	6
PACRGL-19640_2_7	PACRGL	chr4:20702025-20702026	-	19640	2	7
PACRGL-19640_2_8	PACRGL	chr4:20702021-20702022	-	19640	2	8
PARL-18489_1_3	PARL	chr3:183602773-183602774	+	18489	1	3
PAWR-3641_1_6	PAWR	chr12:80084837-80084838	+	3641	1	6
PBLD-881_1_9	PBLD	chr10:70091290-70091291	+	881	1	9
PBX4-10129_1_10	PBX4	chr19:19730145-19730146	+	10129	1	10
PCGF3-19977_16_6	PCGF3	chr4:753212-753213	+	19977	16	6
PCNT-15547_1_2	PCNT	chr21:47743774-47743775	+	15547	1	2
PCSK2-14442_1_5	PCSK2	chr20:17209577-17209578	+	14442	1	5
PCSK2-14442_1_6	PCSK2	chr20:17209580-17209581	+	14442	1	6
PCSK2-14443_1_4	PCSK2	chr20:17296623-17296624	+	14443	1	4
PCSK9-14089_1_3	PCSK9	chr1:55505329-55505330	-	14089	1	3
PDE8B-21274_3_6	PDE8B	chr5:76506788-76506789	+	21274	3	6
PDE8B-21274_4_1	PDE8B	chr5:76506914-76506915	-	21274	4	1
PDE8B-21274_4_2	PDE8B	chr5:76506903-76506904	-	21274	4	2
PDXK-15414_5_4	PDXK	chr21:45138592-45138593	-	15414	5	4
PGAM5-3030_2_8	PGAM5	chr12:133287753-133287754	+	3030	2	8
PGAP1-16888_1_1	PGAP1	chr2:197791454-197791455	-	16888	1	1
PHC1-3674_1_10	PHC1	chr12:9067108-9067109	+	3674	1	10
PHC1-3674_1_6	PHC1	chr12:9067052-9067053	+	3674	1	6
PHC1-3674_1_7	PHC1	chr12:9067065-9067066	+	3674	1	7
PHC1-3674_1_8	PHC1	chr12:9067074-9067075	+	3674	1	8
PHC1-3674_1_9	PHC1	chr12:9067088-9067089	+	3674	1	9
PHF2-26356_3_5	PHF2	chr9:96339005-96339006	+	26356	3	5
PHF2-26356_3_6	PHF2	chr9:96339010-96339011	+	26356	3	6
PIAS4-10709_2_2	PIAS4	chr19:4007676-4007677	+	10709	2	2
PIAS4-10709_2_3	PIAS4	chr19:4007679-4007680	+	10709	2	3
PIGL-7406_1_4	PIGL	chr17:16118769-16118770	+	7406	1	4
PITX1-20359_1_4	PITX1	chr5:134367024-134367025	+	20359	1	4
PITX1-20360_1_1	PITX1	chr5:134369392-134369393	+	20360	1	1
PKNOX1-15388_3_6	PKNOX1	chr21:44395351-44395352	+	15388	3	6
PLA2G7-22428_1_1	PLA2G7	chr6:46703122-46703123	+	22428	1	1
PLA2G7-22428_1_2	PLA2G7	chr6:46703129-46703130	+	22428	1	2
PLCG2-6971_1_7	PLCG2	chr16:81813039-81813040	+	6971	1	7
PLCG2-6971_1_8	PLCG2	chr16:81813043-81813044	+	6971	1	8
POLE4-17797_1_3	POLE4	chr2:75185762-75185763	+	17797	1	3
POLE4-17797_1_4	POLE4	chr2:75185764-75185765	+	17797	1	4
POU3F1-13831_6_10	POU3F1	chr1:38512593-38512594	-	13831	6	10
POU3F1-13831_7_10	POU3F1	chr1:38513211-38513212	-	13831	7	10
POU4F1-AS1-4270_4_1	POU4F1	chr13:79177678-79177679	-	4270	4	1
PPFIA3-11217_1_1	PPFIA3	chr19:49622368-49622369	-	11217	1	1
PPFIA3-11217_1_2	PPFIA3	chr19:49622361-49622362	-	11217	1	2
PPFIA3-11217_2_6	PPFIA3	chr19:49622456-49622457	-	11217	2	6
PPFIA3-11217_2_7	PPFIA3	chr19:49622443-49622444	-	11217	2	7
PPIA-23607_1_3	PPIA	chr7:44835780-44835781	+	23607	1	3
PPIA-23607_1_4	PPIA	chr7:44835786-44835787	+	23607	1	4
PPP6R2-16256_1_6	PPP6R2	chr22:50781705-50781706	+	16256	1	6
PRDM13-21386_1_10	PRDM13	chr6:100055831-100055832	+	21386	1	10
PRDM2-12261_3_10	PRDM2	chr1:14076293-14076294	-	12261	3	10
PRDM6-20270_1_5	PRDM6	chr5:122426269-122426270	-	20270	1	5
PRKAG2-23084_3_2	PRKAG2	chr7:151573773-151573774	-	23084	3	2
PRKCB-6195_3_7	PRKCB	chr16:23847442-23847443	-	6195	3	7
PRKCB-6195_3_8	PRKCB	chr16:23847440-23847441	-	6195	3	8
PRKCDBP-1952_1_3	PRKCDBP	chr11:6341294-6341295	-	1952	1	3
PRKCDBP-1952_1_4	PRKCDBP	chr11:6341282-6341283	-	1952	1	4
PRKCE-17566_6_10	PRKCE	chr2:45878571-45878572	-	17566	6	10
PRKCE-17566_6_8	PRKCE	chr2:45878585-45878586	-	17566	6	8
PRKCE-17566_6_9	PRKCE	chr2:45878582-45878583	-	17566	6	9
PRMT8-3173_6_5	PRMT8	chr12:3602613-3602614	-	3173	6	5
PRMT8-3173_6_6	PRMT8	chr12:3602581-3602582	-	3173	6	6
PRMT8-3173_6_7	PRMT8	chr12:3602576-3602577	-	3173	6	7
PRMT8-3173_6_8	PRMT8	chr12:3602570-3602571	-	3173	6	8
PROX1-13096_1_10	PROX1	chr1:214162720-214162721	+	13096	1	10
PROX1-13096_1_6	PROX1	chr1:214162681-214162682	+	13096	1	6
PROX1-13096_1_7	PROX1	chr1:214162683-214162684	+	13096	1	7
PROX1-13096_1_8	PROX1	chr1:214162688-214162689	+	13096	1	8
PROX1-13096_1_9	PROX1	chr1:214162710-214162711	+	13096	1	9
PRR23B-18275_3_7	PRR23B	chr3:138739558-138739559	-	18275	3	7
PRR23B-18275_3_8	PRR23B	chr3:138739549-138739550	-	18275	3	8
PRR25-7049_1_10	PRR25	chr16:863854-863855	+	7049	1	10
PRR25-7049_1_9	PRR25	chr16:863836-863837	+	7049	1	9
PRR25-7049_2_3	PRR25	chr16:863735-863736	-	7049	2	3
PRR25-7049_2_4	PRR25	chr16:863731-863732	-	7049	2	4
PRR25-7049_2_5	PRR25	chr16:863720-863721	-	7049	2	5
PTBP3-25308_1_1	PTBP3	chr9:115095343-115095344	-	25308	1	1
PTBP3-25308_1_2	PTBP3	chr9:115095339-115095340	-	25308	1	2
PTBP3-25308_1_3	PTBP3	chr9:115095328-115095329	-	25308	1	3
PTBP3-25308_1_4	PTBP3	chr9:115095309-115095310	-	25308	1	4
PTBP3-25308_1_5	PTBP3	chr9:115095306-115095307	-	25308	1	5
PTBP3-25308_1_6	PTBP3	chr9:115095296-115095297	-	25308	1	6
PTBP3-25308_1_7	PTBP3	chr9:115095292-115095293	-	25308	1	7
PTCH1-26384_3_3	PTCH1	chr9:98278235-98278236	-	26384	3	3
PTCH1-26384_3_9	PTCH1	chr9:98278197-98278198	-	26384	3	9
PTPRT-14743_3_4	PTPRT	chr20:41818185-41818186	-	14743	3	4
PTPRT-14743_3_5	PTPRT	chr20:41818183-41818184	-	14743	3	5
RAB11FIP3-6582_2_1	RAB11FIP3	chr16:474988-474989	-	6582	2	1
RAC1-23853_1_9	RAC1	chr7:6414230-6414231	-	23853	1	9
RAD1-21027_1_5	RAD1	chr5:34915600-34915601	-	21027	1	5
RAD1-21027_1_6	RAD1	chr5:34915598-34915599	-	21027	1	6
RADIL-23659_1_6	RADIL	chr7:4901700-4901701	+	23659	1	6
RADIL-23659_1_7	RADIL	chr7:4901710-4901711	+	23659	1	7
RAI14-21025_2_10	RAI14	chr5:34657093-34657094	+	21025	2	10
RAN-2899_1_10	RAN	chr12:131356558-131356559	+	2899	1	10
RAPH1-16939_1_3	RAPH1	chr2:204400177-204400178	+	16939	1	3
RAPH1-16939_1_4	RAPH1	chr2:204400180-204400181	+	16939	1	4
RAPH1-16939_2_1	RAPH1	chr2:204399968-204399969	-	16939	2	1
RAPH1-16939_2_2	RAPH1	chr2:204399966-204399967	-	16939	2	2
RAPH1-16939_2_3	RAPH1	chr2:204399949-204399950	-	16939	2	3
RAPH1-16939_2_4	RAPH1	chr2:204399944-204399945	-	16939	2	4
RAPH1-16939_2_5	RAPH1	chr2:204399935-204399936	-	16939	2	5
RAPH1-16939_2_6	RAPH1	chr2:204399927-204399928	-	16939	2	6
RASD1-7439_1_1	RASD1	chr17:17398753-17398754	+	7439	1	1
RASD1-7439_1_2	RASD1	chr17:17398761-17398762	+	7439	1	2
RASD1-7439_1_3	RASD1	chr17:17398770-17398771	+	7439	1	3
RASD1-7439_1_4	RASD1	chr17:17398775-17398776	+	7439	1	4
RASSF3-3544_3_6	RASSF3	chr12:65004047-65004048	-	3544	3	6
RASSF3-3544_3_7	RASSF3	chr12:65004043-65004044	-	3544	3	7
RBFOX2-15885_4_3	RBFOX2	chr22:36424979-36424980	-	15885	4	3
RELL1-19733_1_7	RELL1	chr4:37688031-37688032	-	19733	1	7
RFC5-2695_1_1	RFC5	chr12:118454779-118454780	+	2695	1	1
RFC5-2695_1_2	RFC5	chr12:118454791-118454792	+	2695	1	2
RHOB-16942_1_1	RHOB	chr2:20646555-20646556	-	16942	1	1
RHOU-13286_35_9	RHOU	chr1:228744147-228744148	-	13286	35	9
RIMBP3C-15711_2_2	RIMBP3C	chr22:21739446-21739447	+	15711	2	2
RIMBP3C-15711_3_6	RIMBP3C	chr22:21740284-21740285	+	15711	3	6
RNF103-CHMP3-17843_1_2	RNF103	chr2:86850133-86850134	+	17843	1	2
RNF103-CHMP3-17843_1_3	RNF103	chr2:86850136-86850137	+	17843	1	3
RNF207-14131_2_10	RNF207	chr1:6266141-6266142	-	14131	2	10
RNF207-14131_3_10	RNF207	chr1:6266648-6266649	-	14131	3	10
RNF220-13943_4_5	RNF220	chr1:44873285-44873286	-	13943	4	5
RNF220-13943_4_6	RNF220	chr1:44873281-44873282	-	13943	4	6
RNF220-13943_5_1	RNF220	chr1:44873594-44873595	-	13943	5	1
RNF220-13944_1_1	RNF220	chr1:44883842-44883843	+	13944	1	1
RNF220-13944_1_2	RNF220	chr1:44883856-44883857	+	13944	1	2
RNF220-13944_2_1	RNF220	chr1:44883592-44883593	-	13944	2	1
RNF220-13944_2_2	RNF220	chr1:44883571-44883572	-	13944	2	2
RRBP1-14449_1_4	RRBP1	chr20:17662687-17662688	+	14449	1	4
RRBP1-14449_2_10	RRBP1	chr20:17662592-17662593	-	14449	2	10
RRM2-16307_1_10	RRM2	chr2:10262826-10262827	+	16307	1	10
RRM2-16307_1_9	RRM2	chr2:10262823-10262824	+	16307	1	9
RRM2-16307_2_3	RRM2	chr2:10262860-10262861	+	16307	2	3
RRP9-18932_1_7	RRP9	chr3:51976279-51976280	-	18932	1	7
RUNX1-15304_5_6	RUNX1	chr21:36261693-36261694	-	15304	5	6
SC5DL-1308_1_8	SC5DL	chr11:121163383-121163384	+	1308	1	8
SCAMP4-10086_1_6	SCAMP4	chr19:1905535-1905536	+	10086	1	6
SDC1-16938_1_1	SDC1	chr2:20423757-20423758	+	16938	1	1
SDC1-16938_2_1	SDC1	chr2:20423726-20423727	-	16938	2	1
SEC14L1-8540_2_3	SEC14L1	chr17:75137524-75137525	-	8540	2	3
SEL1L3-19670_2_5	SEL1L3	chr4:25864319-25864320	+	19670	2	5
SEL1L3-19670_2_6	SEL1L3	chr4:25864330-25864331	+	19670	2	6
Septin8-20327_1_4	Septin8	chr5:132112743-132112744	-	20327	1	4
Septin8-20327_2_10	Septin8	chr5:132113054-132113055	-	20327	2	10
Septin8-20327_3_1	Septin8	chr5:132113223-132113224	-	20327	3	1
Septin8-20327_3_2	Septin8	chr5:132113201-132113202	-	20327	3	2
Septin8-20327_3_3	Septin8	chr5:132113191-132113192	-	20327	3	3
Septin8-20327_3_4	Septin8	chr5:132113188-132113189	-	20327	3	4
SERPINB6-22076_1_3	SERPINB6	chr6:2971617-2971618	+	22076	1	3
SERPINB6-22076_1_4	SERPINB6	chr6:2971623-2971624	+	22076	1	4
SERTAD4-13054_2_10	SERTAD4	chr1:210406579-210406580	-	13054	2	10
SERTAD4-13054_2_8	SERTAD4	chr1:210406603-210406604	-	13054	2	8
SERTAD4-13054_2_9	SERTAD4	chr1:210406599-210406600	-	13054	2	9
SESTD1-16827_2_5	SESTD1	chr2:180129476-180129477	-	16827	2	5
SETD1B-2762_2_6	SETD1B	chr12:122241464-122241465	-	2762	2	6
SETD1B-2762_2_7	SETD1B	chr12:122241461-122241462	-	2762	2	7
SFMBT2-944_6_7	SFMBT2	chr10:7454542-7454543	-	944	6	7
SH3BP4-17171_4_8	SH3BP4	chr2:235861560-235861561	-	17171	4	8
SH3RF3-16360_4_7	SH3RF3	chr2:109745643-109745644	-	16360	4	7
SKIDA1-572_3_7	SKIDA1	chr10:21815142-21815143	+	572	3	7
SKIDA1-572_4_3	SKIDA1	chr10:21814887-21814888	-	572	4	3
SLC22A16-21486_1_8	SLC22A16	chr6:110797584-110797585	-	21486	1	8
SLC22A16-21486_1_9	SLC22A16	chr6:110797580-110797581	-	21486	1	9
SLC25A12-16734_1_10	SLC25A12	chr2:172750787-172750788	-	16734	1	10
SLC25A12-16734_1_7	SLC25A12	chr2:172750800-172750801	-	16734	1	7
SLC25A12-16734_1_8	SLC25A12	chr2:172750792-172750793	-	16734	1	8
SLC25A12-16734_1_9	SLC25A12	chr2:172750789-172750790	-	16734	1	9
SLC25A29-4336_3_2	SLC25A29	chr14:100773070-100773071	+	4336	3	2
SLC26A11-8651_1_3	SLC26A11	chr17:78194675-78194676	+	8651	1	3
SLC47A2-7509_1_10	SLC47A2	chr17:19617442-19617443	+	7509	1	10
SLC47A2-7509_1_8	SLC47A2	chr17:19617418-19617419	+	7509	1	8
SLC47A2-7509_1_9	SLC47A2	chr17:19617422-19617423	+	7509	1	9
SLC47A2-7509_2_10	SLC47A2	chr17:19617235-19617236	-	7509	2	10
SLC47A2-7509_2_8	SLC47A2	chr17:19617253-19617254	-	7509	2	8
SLC47A2-7509_2_9	SLC47A2	chr17:19617240-19617241	-	7509	2	9
SLC6A17-12082_1_1	SLC6A17	chr1:110693296-110693297	+	12082	1	1
SLC8A3-4903_1_10	SLC8A3	chr14:70655818-70655819	+	4903	1	10
SLC8A3-4903_2_3	SLC8A3	chr14:70655861-70655862	+	4903	2	3
SLC8A3-4903_3_3	SLC8A3	chr14:70656115-70656116	+	4903	3	3
SLC8A3-4903_3_4	SLC8A3	chr14:70656230-70656231	+	4903	3	4
SMEK1-5046_1_6	SMEK1	chr14:91975918-91975919	+	5046	1	6
SMG6-7507_7_6	SMG6	chr17:1960008-1960009	-	7507	7	6
SMYD2-13099_1_1	SMYD2	chr1:214454365-214454366	+	13099	1	1
SMYD2-13099_1_2	SMYD2	chr1:214454369-214454370	+	13099	1	2
SMYD2-13099_1_3	SMYD2	chr1:214454372-214454373	+	13099	1	3
SNCAIP-20261_1_1	SNCAIP	chr5:121647784-121647785	-	20261	1	1
SNCAIP-20261_1_10	SNCAIP	chr5:121647725-121647726	-	20261	1	10
SNCAIP-20261_1_8	SNCAIP	chr5:121647732-121647733	-	20261	1	8
SNCAIP-20261_1_9	SNCAIP	chr5:121647727-121647728	-	20261	1	9
SNX32-2087_1_5	SNX32	chr11:65601374-65601375	+	2087	1	5
SNX32-2087_1_6	SNX32	chr11:65601384-65601385	+	2087	1	6
SNX32-2087_1_7	SNX32	chr11:65601390-65601391	+	2087	1	7
SNX33-5649_1_7	SNX33	chr15:75940098-75940099	+	5649	1	7
SNX33-5649_1_8	SNX33	chr15:75940108-75940109	+	5649	1	8
SNX33-5649_1_9	SNX33	chr15:75940119-75940120	+	5649	1	9
SPATS2L-16909_3_4	SPATS2L	chr2:201171994-201171995	-	16909	3	4
SPTBN4-10769_2_2	SPTBN4	chr19:41035255-41035256	-	10769	2	2
SRGAP1-3536_1_10	SRGAP1	chr12:64237630-64237631	+	3536	1	10
SRGAP1-3536_1_7	SRGAP1	chr12:64237606-64237607	+	3536	1	7
SRGAP1-3536_1_8	SRGAP1	chr12:64237623-64237624	+	3536	1	8
SRGAP1-3536_1_9	SRGAP1	chr12:64237628-64237629	+	3536	1	9
SRSF6-14745_2_1	SRSF6	chr20:42086669-42086670	-	14745	2	1
SRSF6-14745_2_2	SRSF6	chr20:42086664-42086665	-	14745	2	2
SRSF6-14745_2_3	SRSF6	chr20:42086660-42086661	-	14745	2	3
STK17A-23579_1_6	STK17A	chr7:43623122-43623123	+	23579	1	6
STK17B-16883_1_1	STK17B	chr2:197035692-197035693	+	16883	1	1
STK17B-16883_4_1	STK17B	chr2:197035831-197035832	-	16883	4	1
STOX1-887_1_8	STOX1	chr10:70587515-70587516	+	887	1	8
SUB1-21014_1_10	SUB1	chr5:32586267-32586268	-	21014	1	10
SUB1-21014_1_9	SUB1	chr5:32586274-32586275	-	21014	1	9
SUMO2-8457_1_6	SUMO2	chr17:73178919-73178920	+	8457	1	6
SUMO2-8457_1_7	SUMO2	chr17:73178922-73178923	+	8457	1	7
SUMO2-8457_1_8	SUMO2	chr17:73178931-73178932	+	8457	1	8
SUMO2-8457_1_9	SUMO2	chr17:73178935-73178936	+	8457	1	9
TANGO2-15662_1_10	TANGO2	chr22:20008666-20008667	+	15662	1	10
TANGO2-15662_1_9	TANGO2	chr22:20008664-20008665	+	15662	1	9
TANGO2-15662_2_1	TANGO2	chr22:20008877-20008878	-	15662	2	1
TANGO2-15662_2_2	TANGO2	chr22:20008874-20008875	-	15662	2	2
TANGO2-15662_2_3	TANGO2	chr22:20008870-20008871	-	15662	2	3
TEAD1-1372_3_10	TEAD1	chr11:12696673-12696674	+	1372	3	10
TEAD1-1372_3_4	TEAD1	chr11:12696655-12696656	+	1372	3	4
TEAD1-1372_3_5	TEAD1	chr11:12696657-12696658	+	1372	3	5
TEAD1-1372_3_9	TEAD1	chr11:12696671-12696672	+	1372	3	9
TEAD1-1372_4_1	TEAD1	chr11:12695740-12695741	-	1372	4	1
TEAD1-1372_4_10	TEAD1	chr11:12695687-12695688	-	1372	4	10
TEAD1-1372_4_2	TEAD1	chr11:12695733-12695734	-	1372	4	2
TEAD1-1372_4_3	TEAD1	chr11:12695726-12695727	-	1372	4	3
TEAD1-1372_4_4	TEAD1	chr11:12695723-12695724	-	1372	4	4
TEAD1-1372_4_5	TEAD1	chr11:12695721-12695722	-	1372	4	5
TEAD1-1372_4_6	TEAD1	chr11:12695714-12695715	-	1372	4	6
TEAD1-1372_4_7	TEAD1	chr11:12695702-12695703	-	1372	4	7
TEAD1-1372_4_8	TEAD1	chr11:12695697-12695698	-	1372	4	8
TEAD1-1372_4_9	TEAD1	chr11:12695692-12695693	-	1372	4	9
TEF-16010_1_1	TEF	chr22:41778240-41778241	+	16010	1	1
TEF-16010_1_8	TEF	chr22:41778359-41778360	+	16010	1	8
TIAM1-15267_5_6	TIAM1	chr21:32929954-32929955	-	15267	5	6
TIAM1-15267_5_7	TIAM1	chr21:32929939-32929940	-	15267	5	7
TM7SF2-2037_1_1	TM7SF2	chr11:64879401-64879402	+	2037	1	1
TMC7-6079_1_5	TMC7	chr16:18995516-18995517	+	6079	1	5
TMC7-6079_1_6	TMC7	chr16:18995531-18995532	+	6079	1	6
TMEM109-1878_1_1	TMEM109	chr11:60692122-60692123	+	1878	1	1
TMEM120B-2758_2_8	TMEM120B	chr12:122150773-122150774	+	2758	2	8
TMEM127-17927_1_6	TMEM127	chr2:96932084-96932085	+	17927	1	6
TMEM127-17927_1_7	TMEM127	chr2:96932098-96932099	+	17927	1	7
TMEM59L-10060_1_1	TMEM59L	chr19:18722386-18722387	+	10060	1	1
TMEM59L-10060_1_2	TMEM59L	chr19:18722410-18722411	+	10060	1	2
TMEM62-5362_2_4	TMEM62	chr15:43425916-43425917	-	5362	2	4
TMEM62-5362_2_5	TMEM62	chr15:43425903-43425904	-	5362	2	5
TMEM62-5362_2_6	TMEM62	chr15:43425883-43425884	-	5362	2	6
TNFRSF8-12221_1_10	TNFRSF8	chr1:12123618-12123619	+	12221	1	10
TNFRSF8-12221_1_7	TNFRSF8	chr1:12123592-12123593	+	12221	1	7
TNFRSF8-12221_1_8	TNFRSF8	chr1:12123594-12123595	+	12221	1	8
TNFRSF8-12221_1_9	TNFRSF8	chr1:12123603-12123604	+	12221	1	9
TNFRSF8-12221_2_4	TNFRSF8	chr1:12123572-12123573	-	12221	2	4
TNFRSF8-12221_2_5	TNFRSF8	chr1:12123569-12123570	-	12221	2	5
TNFRSF8-12221_2_6	TNFRSF8	chr1:12123558-12123559	-	12221	2	6
TOX-24981_1_10	TOX	chr8:60030707-60030708	-	24981	1	10
TP53BP2-13184_3_5	TP53BP2	chr1:224033590-224033591	+	13184	3	5
TP53BP2-13184_3_6	TP53BP2	chr1:224033592-224033593	+	13184	3	6
TPTEP1-15589_1_10	TPTEP1	chr22:17082386-17082387	+	15589	1	10
TPTEP1-15591_1_2	TPTEP1	chr22:17091087-17091088	+	15591	1	2
TPTEP1-15591_1_3	TPTEP1	chr22:17091091-17091092	+	15591	1	3
TPTEP1-15591_1_4	TPTEP1	chr22:17091116-17091117	+	15591	1	4
TPTEP1-15591_1_5	TPTEP1	chr22:17091119-17091120	+	15591	1	5
TPTEP1-15591_1_6	TPTEP1	chr22:17091140-17091141	+	15591	1	6
TPTEP1-15591_1_7	TPTEP1	chr22:17091144-17091145	+	15591	1	7
TPTEP1-15591_1_8	TPTEP1	chr22:17091146-17091147	+	15591	1	8
TRAPPC10-15426_4_3	TRAPPC10	chr21:45432762-45432763	-	15426	4	3
TRIB2-16518_3_10	TRIB2	chr2:12857503-12857504	-	16518	3	10
TRIB2-16518_3_8	TRIB2	chr2:12857517-12857518	-	16518	3	8
TRIB2-16518_3_9	TRIB2	chr2:12857506-12857507	-	16518	3	9
TRIM47-8491_2_7	TRIM47	chr17:73874102-73874103	+	8491	2	7
TRIM47-8491_2_8	TRIM47	chr17:73874105-73874106	+	8491	2	8
TRIM47-8491_3_5	TRIM47	chr17:73874014-73874015	-	8491	3	5
TRIM47-8491_3_6	TRIM47	chr17:73874001-73874002	-	8491	3	6
TRIM47-8491_3_7	TRIM47	chr17:73873999-73874000	-	8491	3	7
TRIM47-8491_3_8	TRIM47	chr17:73873993-73873994	-	8491	3	8
TRIM47-8491_3_9	TRIM47	chr17:73873982-73873983	-	8491	3	9
TRIP12-17109_1_10	TRIP12	chr2:230787500-230787501	-	17109	1	10
TRIP12-17109_1_9	TRIP12	chr2:230787517-230787518	-	17109	1	9
TRMU-16125_2_1	TRMU	chr22:46732207-46732208	+	16125	2	1
TRMU-16125_2_2	TRMU	chr22:46732224-46732225	+	16125	2	2
TRMU-16125_2_3	TRMU	chr22:46732240-46732241	+	16125	2	3
TTC13-13314_3_1	TTC13	chr1:231114754-231114755	-	13314	3	1
TTC9B-10742_2_10	TTC9B	chr19:40723415-40723416	-	10742	2	10
TTC9B-10742_2_9	TTC9B	chr19:40723422-40723423	-	10742	2	9
TTLL9-14567_1_8	TTLL9	chr20:30467731-30467732	+	14567	1	8
TUBA1B-3267_3_10	TUBA1B	chr12:49525192-49525193	-	3267	3	10
TUSC1-25979_3_10	TUSC1	chr9:25677997-25677998	-	25979	3	10
TUSC1-25979_4_8	TUSC1	chr9:25678090-25678091	-	25979	4	8
UBE2L3-15716_4_4	UBE2L3	chr22:21903980-21903981	-	15716	4	4
UCK1-25596_1_7	UCK1	chr9:134406742-134406743	+	25596	1	7
UCK1-25596_1_8	UCK1	chr9:134406748-134406749	+	25596	1	8
UGCG-25306_3_10	UGCG	chr9:114659108-114659109	-	25306	3	10
UGCG-25306_3_8	UGCG	chr9:114659124-114659125	-	25306	3	8
UGCG-25306_3_9	UGCG	chr9:114659111-114659112	-	25306	3	9
UNC5B-921_3_10	UNC5B	chr10:72972936-72972937	-	921	3	10
UNG-2581_1_5	UNG	chr12:109535782-109535783	-	2581	1	5
USP1-14135_1_1	USP1	chr1:62901675-62901676	+	14135	1	1
UXS1-16341_1_1	UXS1	chr2:106810728-106810729	+	16341	1	1
UXS1-16341_1_2	UXS1	chr2:106810730-106810731	+	16341	1	2
VASH2-13086_4_10	VASH2	chr1:213124806-213124807	-	13086	4	10
VASH2-13086_4_9	VASH2	chr1:213124808-213124809	-	13086	4	9
VAV2-25658_5_7	VAV2	chr9:136857415-136857416	-	25658	5	7
VKORC1L1-23879_4_7	VKORC1L1	chr7:65338125-65338126	-	23879	4	7
VKORC1L1-23879_4_8	VKORC1L1	chr7:65338123-65338124	-	23879	4	8
VPS51-2036_1_10	VPS51	chr11:64875265-64875266	-	2036	1	10
WDR86-AS1-23072_3_10	WDR86	chr7:151106642-151106643	-	23072	3	10
WDR86-AS1-23072_3_9	WDR86	chr7:151106658-151106659	-	23072	3	9
WNT10B-3254_1_5	WNT10B	chr12:49363748-49363749	-	3254	1	5
XPO6-6248_1_5	XPO6	chr16:28223153-28223154	+	6248	1	5
YEATS4-3593_1_5	YEATS4	chr12:69753531-69753532	+	3593	1	5
YEATS4-3593_1_6	YEATS4	chr12:69753534-69753535	+	3593	1	6
YWHAH-15868_1_6	YWHAH	chr22:32340558-32340559	+	15868	1	6
YWHAZ-24216_1_5	YWHAZ	chr8:101965068-101965069	+	24216	1	5
ZBTB7A-10737_11_10	ZBTB7A	chr19:4065873-4065874	-	10737	11	10
ZBTB7A-10737_11_9	ZBTB7A	chr19:4065876-4065877	-	10737	11	9
ZBTB7A-10737_12_10	ZBTB7A	chr19:4066267-4066268	-	10737	12	10
ZBTB7A-10737_7_1	ZBTB7A	chr19:4067410-4067411	+	10737	7	1
ZBTB7A-10737_7_2	ZBTB7A	chr19:4067432-4067433	+	10737	7	2
ZBTB7A-10737_7_3	ZBTB7A	chr19:4067447-4067448	+	10737	7	3
ZBTB7A-10737_7_4	ZBTB7A	chr19:4067472-4067473	+	10737	7	4
ZBTB7A-10737_7_5	ZBTB7A	chr19:4067492-4067493	+	10737	7	5
ZBTB7A-10737_8_7	ZBTB7A	chr19:4067833-4067834	+	10737	8	7
ZDHHC14-21730_9_4	ZDHHC14	chr6:157802692-157802693	-	21730	9	4
ZDHHC17-3634_1_4	ZDHHC17	chr12:77157893-77157894	+	3634	1	4
ZDHHC17-3634_1_5	ZDHHC17	chr12:77157898-77157899	+	3634	1	5
ZDHHC17-3634_1_6	ZDHHC17	chr12:77157928-77157929	+	3634	1	6
ZDHHC17-3634_1_7	ZDHHC17	chr12:77157930-77157931	+	3634	1	7
ZDHHC17-3634_1_8	ZDHHC17	chr12:77157933-77157934	+	3634	1	8
ZDHHC17-3634_1_9	ZDHHC17	chr12:77157939-77157940	+	3634	1	9
ZEB1-641_4_5	ZEB1	chr10:31608696-31608697	-	641	4	5
ZEB1-641_5_7	ZEB1	chr10:31609107-31609108	-	641	5	7
ZFYVE21-4415_1_6	ZFYVE21	chr14:104182131-104182132	+	4415	1	6
ZNF180-10930_2_8	ZNF180	chr19:45004451-45004452	-	10930	2	8
ZNF180-10930_2_9	ZNF180	chr19:45004446-45004447	-	10930	2	9
ZNF529-10551_4_9	ZNF529	chr19:37096054-37096055	-	10551	4	9
ZNF568-10564_1_7	ZNF568	chr19:37464302-37464303	-	10564	1	7
ZNF568-10564_1_8	ZNF568	chr19:37464294-37464295	-	10564	1	8
ZNF749-11667_1_6	ZNF749	chr19:57946339-57946340	-	11667	1	6
ZNF767-23005_1_1	ZNF767	chr7:149321716-149321717	+	23005	1	1
ZNF767-23005_1_2	ZNF767	chr7:149321725-149321726	+	23005	1	2
ZNF767-23005_1_3	ZNF767	chr7:149321732-149321733	+	23005	1	3
ZNF767-23005_1_4	ZNF767	chr7:149321742-149321743	+	23005	1	4
ZNF767-23005_1_5	ZNF767	chr7:149321748-149321749	+	23005	1	5
ZNF767-23005_1_6	ZNF767	chr7:149321751-149321752	+	23005	1	6
ZNF84-3052_1_10	ZNF84	chr12:133614173-133614174	+	3052	1	10
ZNF84-3052_1_9	ZNF84	chr12:133614161-133614162	+	3052	1	9
ZNF84-3052_2_1	ZNF84	chr12:133614205-133614206	+	3052	2	1
ZXDC-18123_3_3	ZXDC	chr3:126194645-126194646	-	18123	3	3

## Sheet: GC-specific(GC VS PAC)
gene	gene_name	location	strand	CGI_num	cgcgcgg_num	cg_num
--10197_1_1	inter10197	chr19:22700611-22700612	+	10197	1	1
--1309_2_4	inter1309	chr11:121233875-121233876	-	1309	2	4
--1309_2_6	inter1309	chr11:121233866-121233867	-	1309	2	6
--1473_1_1	inter1473	chr11:14927768-14927769	+	1473	1	1
--16210_2_4	inter16210	chr22:50322571-50322572	-	16210	2	4
--1648_1_1	inter1648	chr11:32008883-32008884	-	1648	1	1
--16588_1_6	inter16588	chr2:132415709-132415710	+	16588	1	6
--16588_1_7	inter16588	chr2:132415711-132415712	+	16588	1	7
--17513_1_4	inter17513	chr2:39471206-39471207	+	17513	1	4
--17521_17_3	inter17521	chr2:421174-421175	+	17521	17	3
--176_2_4	inter176	chr10:11386556-11386557	-	176	2	4
--176_2_5	inter176	chr10:11386536-11386537	-	176	2	5
--176_2_6	inter176	chr10:11386533-11386534	-	176	2	6
--18646_2_2	inter18646	chr3:197840659-197840660	-	18646	2	2
--19348_2_2	inter19348	chr4:1408871-1408872	-	19348	2	2
--23846_2_3	inter23846	chr7:63642142-63642143	-	23846	2	3
--2860_1_3	inter2860	chr12:127630742-127630743	+	2860	1	3
--6450_3_6	inter6450	chr16:32360300-32360301	-	6450	3	6
--6497_2_4	inter6497	chr16:34430776-34430777	-	6497	2	4
--8719_3_1	inter8719	chr17:79315002-79315003	-	8719	3	1
--8719_3_2	inter8719	chr17:79315000-79315001	-	8719	3	2
--8719_3_3	inter8719	chr17:79314996-79314997	-	8719	3	3
--8719_3_4	inter8719	chr17:79314992-79314993	-	8719	3	4
--9392_1_6	inter9392	chr18:77376926-77376927	+	9392	1	6
--9777_1_1	inter9777	chr19:14196620-14196621	-	9777	1	1
--9777_1_2	inter9777	chr19:14196618-14196619	-	9777	1	2
--9777_1_3	inter9777	chr19:14196609-14196610	-	9777	1	3
--9777_1_4	inter9777	chr19:14196607-14196608	-	9777	1	4
ARHGEF33-17510_1_1	ARHGEF33	chr2:39187645-39187646	-	17510	1	1
CCDC166-24543_1_1	CCDC166	chr8:144789222-144789223	-	24543	1	1
COL18A1-15504_2_4	COL18A1	chr21:46929314-46929315	-	15504	2	4
CPNE7-7264_2_1	CPNE7	chr16:89643137-89643138	+	7264	2	1
DUX4-19629_45_1	DUX4	chr4:191003289-191003290	-	19629	45	1
EHBP1L1-2070_1_7	EHBP1L1	chr11:65352889-65352890	-	2070	1	7
FGFRL1-19147_1_6	FGFRL1	chr4:1017912-1017913	+	19147	1	6
KLHDC4-7097_1_4	KLHDC4	chr16:87754246-87754247	-	7097	1	4
LINC00301-1872_1_2	LINC00301	chr11:60414689-60414690	-	1872	1	2
LINC00301-1872_1_3	LINC00301	chr11:60414677-60414678	-	1872	1	3
MIR3687-15570_3_3	MIR3687	chr21:9825914-9825915	-	15570	3	3
NRN1-22486_4_3	NRN1	chr6:6002772-6002773	-	22486	4	3
PBX1-12664_1_3	PBX1	chr1:164545803-164545804	+	12664	1	3
PRKAR1B-23802_1_8	PRKAR1B	chr7:613564-613565	-	23802	1	8
PRRC2B-25593_1_1	PRRC2B	chr9:134351376-134351377	+	25593	1	1
REXO1-10006_1_1	REXO1	chr19:1816413-1816414	+	10006	1	1
REXO1-10006_2_1	REXO1	chr19:1816383-1816384	-	10006	2	1
SIGLEC15-9118_1_4	SIGLEC15	chr18:43417644-43417645	+	9118	1	4
SLC12A5-14804_1_1	SLC12A5	chr20:44686993-44686994	-	14804	1	1
SMTN-15853_2_1	SMTN	chr22:31494912-31494913	-	15853	2	1
