# Supplementary material for: Circulating cell-free DNA methylation analysis of pancreatic cancer patients for early noninvasive diagnosis
Source: Front Oncol. 2025 Mar 10;15:1552426. doi: 10.3389/fonc.2025.1552426 (PMC11930829; doi:10.3389/fonc.2025.1552426)
Supplement: Supplementary Table 4 — Classification results from plasma samples in patients with PAC, non-PAC(HCC+CRC+GC) and normal control individuals. [file Table4.xlsx]

## Sheet: Sheet1
	PAC（n=50）	HCC+CRC+GC (n=295)	Normal（n=52）
PAC Classifier	50	0	0
HCC+CRC+GC classifier	0	295	0
Not cancer	0	0	52
